# Supplementary material for: 2-(4-Bromo­phen­yl)-1-ethyl-1H-1,3-benzodiazole
Source: Acta Crystallogr Sect E Struct Rep Online. 2011 Jan 15;67(Pt 2):o379. doi: 10.1107/S1600536811001097 (PMC3051700; doi:10.1107/S1600536811001097)
Supplement: Supplementary file 2 [file e-67-0o379-Isup2.hkl]

# 
# h,k,l, Fc-squared, Fo-squared, sigma(Fo-squared) and status flag 
# 
data_I
_shelx_title '    X in P-1' 
_shelx_refln_list_code          4 
_shelx_F_calc_maximum      157.16 
_exptl_crystal_F_000       304.00 
_reflns_d_resolution_high  0.8294 
 
loop_ 
 _symmetry_equiv_pos_as_xyz 
 'x, y, z' 
 '-x, -y, -z' 
 
_cell_length_a     9.0780 
_cell_length_b     9.1480 
_cell_length_c     9.2750 
_cell_angle_alpha  76.720 
_cell_angle_beta   78.440 
_cell_angle_gamma  61.050 
 
_shelx_F_squared_multiplier     1.000 
 
loop_ 
 _refln_index_h 
 _refln_index_k 
 _refln_index_l 
 _refln_F_squared_calc 
 _refln_F_squared_meas 
 _refln_F_squared_sigma 
 _refln_observed_status 
   1   0   0      186.30      213.22      3.87 o 
   2   0   0     9208.76     8177.06    162.88 o 
   3   0   0      224.57      275.19      7.82 o 
   4   0   0       35.66       30.85      6.89 o 
   5   0   0        7.94        6.67      7.77 o 
   6   0   0      143.92      177.82     12.19 o 
   7   0   0        4.74       21.31     10.52 o 
   8   0   0        0.13        0.60     11.94 o 
   9   0   0        0.26       10.27     12.14 o 
  -9   1   0        0.04        2.83     10.29 o 
  -8   1   0       42.15       37.10     11.15 o 
  -7   1   0        6.52       11.78     10.01 o 
  -6   1   0      128.46      128.37     11.11 o 
  -5   1   0       74.63       74.69      8.84 o 
  -4   1   0      102.64      105.93      7.63 o 
  -3   1   0      836.29      834.64     12.84 o 
  -2   1   0      295.27      315.14      7.07 o 
  -1   1   0     5170.88     5349.20     28.26 o 
   0   1   0      158.19      159.36      3.34 o 
   1   1   0      205.79      234.88      3.72 o 
   2   1   0       16.79       24.14      2.96 o 
   3   1   0     5383.08     5612.23     33.97 o 
   4   1   0        6.61       14.07      5.21 o 
   5   1   0     2157.27     2265.31     25.03 o 
   6   1   0       96.24      109.57      9.68 o 
   7   1   0        0.44        1.76      9.56 o 
   8   1   0        0.41        2.20     10.90 o 
   9   1   0        5.08        2.26     11.33 o 
  -8   2   0        4.49       11.80     10.94 o 
  -7   2   0       15.39       21.86     11.29 o 
  -6   2   0       30.49       23.51     10.82 o 
  -5   2   0        9.50        9.08      9.08 o 
  -4   2   0      579.04      594.73     13.88 o 
  -3   2   0      631.08      607.97     12.44 o 
  -2   2   0       55.89       47.62      5.32 o 
  -1   2   0     1553.04     1472.22     14.76 o 
   0   2   0      242.54      233.12     13.93 o 
   1   2   0     1907.25     1885.21     12.30 o 
   2   2   0     1066.22      993.70     10.70 o 
   3   2   0       12.95       20.93      3.68 o 
   4   2   0      835.41      845.69     12.97 o 
   5   2   0      514.39      528.25     12.35 o 
   6   2   0        6.81        2.32      7.74 o 
   7   2   0       93.34      114.97     10.31 o 
   8   2   0        4.56       13.79     10.39 o 
   9   2   0        0.52       12.99     11.32 o 
  10   2   0        0.13       11.44     11.44 o 
  -7   3   0        3.56        2.56     11.38 o 
  -6   3   0        0.84       10.14     10.53 o 
  -5   3   0      197.59      188.20     12.43 o 
  -4   3   0       29.55       34.07      9.01 o 
  -3   3   0        0.87        2.00      6.82 o 
  -2   3   0        7.64       12.73      5.45 o 
  -1   3   0     1409.98     1246.04     15.58 o 
   0   3   0      206.09      186.90     20.71 o 
   1   3   0     3297.60     3116.83     19.28 o 
   2   3   0     2867.43     2716.84     19.25 o 
   3   3   0       38.70       36.71      4.53 o 
   4   3   0      659.21      611.51     11.47 o 
   5   3   0      200.99      193.48      9.07 o 
   6   3   0       46.48       51.29      8.16 o 
   7   3   0      120.21      118.57     11.02 o 
   8   3   0       28.69       41.13     10.75 o 
   9   3   0        7.60        6.58     11.21 o 
  10   3   0        7.31       10.26     11.97 o 
  -7   4   0        0.18        8.56     11.75 o 
  -6   4   0        0.53        6.24     11.62 o 
  -5   4   0        9.79        6.62     10.50 o 
  -4   4   0        7.01       18.58      9.40 o 
  -3   4   0       21.02       20.85      8.40 o 
  -2   4   0      144.59      160.70      9.32 o 
  -1   4   0      190.08      170.89      8.05 o 
   0   4   0      769.81      785.58     95.32 o 
   1   4   0     1315.60     1221.27     13.20 o 
   2   4   0      155.85      138.63      5.51 o 
   3   4   0      169.05      177.48      6.76 o 
   4   4   0      531.97      477.90     11.01 o 
   5   4   0       10.63        4.38      6.62 o 
   6   4   0      108.94      107.14      9.13 o 
   7   4   0       65.84       73.61      9.72 o 
   8   4   0       35.65       43.06     11.23 o 
   9   4   0        1.64       12.29     11.07 o 
  10   4   0        7.16        9.71     11.10 o 
  -6   5   0        0.33       11.94     11.94 o 
  -5   5   0       12.96       18.99     11.48 o 
  -4   5   0        6.02       16.24     10.65 o 
  -3   5   0       37.51       41.34     10.01 o 
  -2   5   0      162.25      149.56     10.56 o 
  -1   5   0       15.09        2.36      7.58 o 
   0   5   0      183.52      174.71     37.20 o 
   1   5   0        8.32       13.76      5.37 o 
   2   5   0        2.93        4.07      5.02 o 
   3   5   0      176.97      164.32      7.36 o 
   4   5   0      584.16      554.54     12.16 o 
   5   5   0       13.68        5.17      7.25 o 
   6   5   0      404.81      402.26     13.35 o 
   7   5   0      180.02      184.13     11.93 o 
   8   5   0       30.22       22.34     11.22 o 
   9   5   0       26.35       37.79     11.98 o 
  10   5   0        2.21       21.56     11.69 o 
  -5   6   0       13.28        8.33     12.17 o 
  -4   6   0        1.77       11.80     11.80 o 
  -3   6   0        1.67       25.91     11.09 o 
  -2   6   0       35.32       39.79     10.08 o 
  -1   6   0       52.96       43.63      9.34 o 
   0   6   0       74.11       76.20     13.15 o 
   1   6   0      227.02      262.28     10.18 o 
   2   6   0       66.43       63.23      6.76 o 
   3   6   0      603.18      588.79     12.35 o 
   4   6   0      115.52      123.66      8.79 o 
   5   6   0       33.37       32.01      8.61 o 
   6   6   0      227.06      195.32     11.86 o 
   7   6   0       49.26       47.12     10.97 o 
   8   6   0       14.78        9.34     11.33 o 
   9   6   0       44.60       51.62     12.71 o 
  10   6   0       10.30       13.83     12.60 o 
  -4   7   0        0.08       12.36     12.36 o 
  -3   7   0        8.04       14.15     12.20 o 
  -2   7   0        2.85        0.00     11.43 o 
  -1   7   0       25.74       17.11     10.89 o 
   0   7   0        2.14        4.06      6.86 o 
   1   7   0        0.33        9.09      9.09 o 
   2   7   0        1.61        2.77      7.61 o 
   3   7   0      203.89      177.36      9.89 o 
   4   7   0       52.88       45.40      9.18 o 
   5   7   0      223.40      228.11     11.99 o 
   6   7   0      127.60      140.89     12.06 o 
   7   7   0       41.89       41.15     11.17 o 
   8   7   0       70.72       73.93     12.89 o 
   9   7   0       18.40        4.61     12.68 o 
  10   7   0        0.25       18.72     13.13 o 
  -2   8   0        3.48        2.00     12.29 o 
  -1   8   0        0.68        0.98     11.47 o 
   0   8   0       98.54      103.84     32.38 o 
   1   8   0        0.53        4.11     11.05 o 
   2   8   0      199.26      196.12     12.47 o 
   3   8   0        5.54        5.74      8.78 o 
   4   8   0       57.40       47.49      9.95 o 
   5   8   0       28.85       22.76     10.95 o 
   6   8   0       15.17       29.70     11.46 o 
   7   8   0       35.17        2.60     12.71 o 
   8   8   0       61.22       76.12     13.45 o 
   9   8   0        1.23        2.73     13.46 o 
  10   8   0       10.62       19.45     13.00 o 
  -1   9   0        4.92        8.60     11.63 o 
   0   9   0        1.93       11.83      8.53 o 
   1   9   0       13.30        5.80     12.55 o 
   2   9   0        0.38       18.43     11.50 o 
   3   9   0        0.60        2.89      9.99 o 
   4   9   0        0.63       11.73      9.07 o 
   5   9   0      111.32      110.74     12.94 o 
   6   9   0        9.97        3.18     12.59 o 
   7   9   0       31.56       43.13     13.76 o 
   8   9   0        3.65        2.82     13.61 o 
   9   9   0        0.85       13.38     13.38 o 
   2  10   0        3.92        5.44     12.28 o 
   3  10   0        0.86       11.61     11.61 o 
   4  10   0       20.97        6.49      9.35 o 
   5  10   0       15.99        9.97     11.20 o 
   6  10   0       25.99       40.13     12.64 o 
   7  10   0       16.39       18.67     13.68 o 
   8  10   0        0.81       13.37     13.37 o 
  -7 -10   1       23.32       10.36     12.52 o 
  -6 -10   1        0.03        3.76     11.56 o 
  -5 -10   1        3.41       10.94     11.08 o 
  -4 -10   1        6.48        3.66     10.00 o 
  -3 -10   1        1.69        6.31      9.69 o 
  -2 -10   1       13.97       15.64     11.34 o 
  -8  -9   1        1.14       13.20     13.20 o 
  -7  -9   1        1.66       13.02     13.02 o 
  -6  -9   1        3.20        0.59     11.70 o 
  -5  -9   1        3.56        6.55     11.36 o 
  -4  -9   1       26.90       18.55     10.09 o 
  -3  -9   1        0.78        7.25      9.60 o 
  -2  -9   1       26.35       21.51     10.80 o 
  -1  -9   1        1.55       20.77     11.49 o 
   0  -9   1        1.24        3.30      8.38 o 
  -9  -8   1        2.05        5.16     13.27 o 
  -8  -8   1       63.39       22.55     14.03 o 
  -7  -8   1       40.94       21.49     12.88 o 
  -6  -8   1      121.98      129.67     13.15 o 
  -5  -8   1      107.49       72.83     11.81 o 
  -4  -8   1       14.39        8.14      9.70 o 
  -3  -8   1       25.42       48.99      8.78 o 
  -2  -8   1        0.86        7.65      9.35 o 
  -1  -8   1        0.21        7.08     10.30 o 
   0  -8   1        0.08        7.96      7.83 o 
   1  -8   1        0.88        1.91     12.08 o 
   2  -8   1        0.23        1.98     11.74 o 
 -10  -7   1        0.70        2.00     13.32 o 
  -9  -7   1       25.86       47.03     13.27 o 
  -8  -7   1       17.55       10.22     13.12 o 
  -7  -7   1       12.62        3.08     11.45 o 
  -6  -7   1       40.20       24.59     11.23 o 
  -5  -7   1      116.38      120.39     10.89 o 
  -4  -7   1       23.31        6.73      8.24 o 
  -3  -7   1      125.68      114.85      9.54 o 
  -2  -7   1       67.95       67.67      8.84 o 
  -1  -7   1       47.27       46.99      9.68 o 
   0  -7   1       99.96       88.91     19.74 o 
   1  -7   1        0.16        8.87     10.42 o 
   2  -7   1        2.11       11.73     11.73 o 
   3  -7   1        5.19       20.35     12.33 o 
 -10  -6   1        0.06        2.95     12.97 o 
  -9  -6   1       21.37       44.84     12.75 o 
  -8  -6   1       25.51       27.76     12.44 o 
  -7  -6   1       42.49       33.58     11.70 o 
  -6  -6   1      172.63      174.78     12.52 o 
  -5  -6   1        0.87        6.30      8.63 o 
  -4  -6   1      112.17      105.63      8.96 o 
  -3  -6   1       11.28        3.16      7.22 o 
  -2  -6   1        4.29        7.08      7.08 o 
  -1  -6   1        2.61        0.19      7.21 o 
   0  -6   1       41.47       45.01      6.35 o 
   1  -6   1       20.76        3.81      9.35 o 
   2  -6   1        0.17       11.93     10.30 o 
   3  -6   1       10.02        7.37     11.80 o 
   4  -6   1        0.40       12.53     12.53 o 
   5  -6   1       21.67       49.03     12.25 o 
 -10  -5   1       16.42       14.28     12.88 o 
  -9  -5   1       11.42       21.18     12.61 o 
  -8  -5   1        0.18        7.96     10.84 o 
  -7  -5   1       31.34       53.03     10.38 o 
  -6  -5   1       78.50       84.22     10.54 o 
  -5  -5   1        0.14        9.67      7.45 o 
  -4  -5   1      393.89      379.98     10.66 o 
  -3  -5   1      727.77      627.14     12.16 o 
  -2  -5   1       37.64       42.41      6.16 o 
  -1  -5   1      609.21      678.48     12.43 o 
   0  -5   1      227.25      248.17     30.61 o 
   1  -5   1       94.38      101.61      9.10 o 
   2  -5   1       14.33       18.47      9.08 o 
   3  -5   1       16.36       21.08     10.42 o 
   4  -5   1        1.02        0.97     11.41 o 
   5  -5   1        1.45       25.08     12.69 o 
   6  -5   1        2.65        2.62     12.95 o 
 -10  -4   1        0.84        6.38     12.27 o 
  -9  -4   1        8.49       13.28     12.08 o 
  -8  -4   1        3.95        4.43     11.15 o 
  -7  -4   1       23.47       46.74     10.26 o 
  -6  -4   1      120.68      126.59     10.75 o 
  -5  -4   1       52.36       49.57      7.82 o 
  -4  -4   1     1021.16     1056.90     15.69 o 
  -3  -4   1      305.58      290.09      8.08 o 
  -2  -4   1      461.26      486.04      9.19 o 
  -1  -4   1      961.03      963.60     12.61 o 
   0  -4   1        1.15        3.45      3.45 o 
   1  -4   1      130.63      129.75      7.58 o 
   2  -4   1      218.91      237.01     10.15 o 
   3  -4   1      222.98      191.07     11.82 o 
   4  -4   1        0.26        0.86     10.02 o 
   5  -4   1       40.69       63.56     11.87 o 
   6  -4   1        0.23        9.67     12.35 o 
 -10  -3   1        3.01        1.73     11.55 o 
  -9  -3   1        0.04       23.39     11.44 o 
  -8  -3   1       12.06       10.51     11.18 o 
  -7  -3   1      176.69      184.49     12.33 o 
  -6  -3   1       60.70       84.22      8.60 o 
  -5  -3   1      488.97      510.87     12.58 o 
  -4  -3   1      172.22      169.05      7.68 o 
  -3  -3   1        0.41        1.25      4.08 o 
  -2  -3   1       10.98       13.34      3.50 o 
  -1  -3   1      792.17      802.11     10.14 o 
   0  -3   1       96.18       92.41      8.22 o 
   1  -3   1     1823.01     1774.09     17.36 o 
   2  -3   1      147.71      154.98      7.74 o 
   3  -3   1       47.64       57.59      8.34 o 
   4  -3   1       57.32       67.52      9.79 o 
   5  -3   1       29.26       23.60     11.40 o 
   6  -3   1        4.56       16.63     11.92 o 
   7  -3   1       10.50       19.79     12.97 o 
 -10  -2   1        4.51       13.15     11.00 o 
  -9  -2   1        0.50        1.42     11.14 o 
  -8  -2   1       17.71       23.18     10.40 o 
  -7  -2   1      415.38      423.92     14.94 o 
  -6  -2   1      105.87      107.15      9.96 o 
  -5  -2   1     1474.29     1521.05     20.25 o 
  -4  -2   1       36.09       39.25      5.95 o 
  -3  -2   1        4.25        0.96      3.86 o 
  -2  -2   1     4271.94     4445.77     23.69 o 
  -1  -2   1     4241.99     4043.95     22.18 o 
   0  -2   1     1715.29     1777.34     34.21 o 
   1  -2   1      350.94      322.72      6.52 o 
   2  -2   1        6.20        8.88      4.57 o 
   3  -2   1       89.77       89.68      7.40 o 
   4  -2   1      503.94      536.52     13.82 o 
   5  -2   1       74.44       82.46     10.23 o 
   6  -2   1      230.90      214.29     14.15 o 
   7  -2   1        8.19        2.58     12.80 o 
   8  -2   1        2.46        1.94     12.51 o 
  -9  -1   1        2.28        8.54     10.67 o 
  -8  -1   1       28.12       31.73     10.57 o 
  -7  -1   1      110.18      113.25     10.66 o 
  -6  -1   1        2.94        8.65      8.41 o 
  -5  -1   1      261.81      259.24      9.86 o 
  -4  -1   1     1061.84     1114.19     15.37 o 
  -3  -1   1      929.56      902.65     11.58 o 
  -2  -1   1    24698.65    24174.21    295.81 o 
  -1  -1   1      400.78      419.41      4.97 o 
   0  -1   1     9873.71     9057.76    133.13 o 
   1  -1   1      220.39      201.05      4.19 o 
   2  -1   1        0.89        0.97      3.24 o 
   3  -1   1     1019.38     1078.17     14.45 o 
   4  -1   1      200.54      215.43      9.35 o 
   5  -1   1       22.12       11.46      8.71 o 
   6  -1   1       17.43       10.82     10.14 o 
   7  -1   1        0.42        6.35     11.69 o 
   8  -1   1        2.65       12.08     12.67 o 
   9  -1   1       12.96       27.37     12.51 o 
  -9   0   1        2.45       19.33     10.74 o 
  -8   0   1       16.65       34.66     10.54 o 
  -7   0   1      139.90      122.56     11.53 o 
  -6   0   1      267.94      278.65     12.15 o 
  -5   0   1      920.06      957.23     16.57 o 
  -4   0   1     1860.38     1811.01     20.02 o 
  -3   0   1     2248.95     2208.04     19.34 o 
  -2   0   1     2380.76     2526.69     17.20 o 
  -1   0   1     1666.91     1690.77     10.38 o 
   0   0   1      119.63      130.09      5.12 o 
   1   0   1      179.27      204.12      3.10 o 
   2   0   1     2196.51     2228.71     15.42 o 
   3   0   1     3549.58     3572.14     25.22 o 
   4   0   1      116.37      132.87      7.15 o 
   5   0   1      136.97      142.17      9.15 o 
   6   0   1       44.46       56.13     10.20 o 
   7   0   1        0.01       11.21      9.92 o 
   8   0   1        4.43        0.30     11.96 o 
   9   0   1        0.27        3.99     12.56 o 
  -8   1   1        6.08       22.83     10.87 o 
  -7   1   1       91.02       88.95     11.55 o 
  -6   1   1      186.28      197.90     11.97 o 
  -5   1   1        1.04       11.32      7.64 o 
  -4   1   1        6.62        6.28      6.40 o 
  -3   1   1      757.71      725.76     11.78 o 
  -2   1   1     1861.85     1871.63     16.40 o 
  -1   1   1     5424.00     5695.22     26.77 o 
   0   1   1     2458.64     2567.83     61.81 o 
   1   1   1     1108.48     1208.63      7.69 o 
   2   1   1     1633.46     1691.30     12.30 o 
   3   1   1     1211.34     1156.66     12.60 o 
   4   1   1      658.22      673.14     11.55 o 
   5   1   1      879.54      864.73     15.23 o 
   6   1   1        1.09        2.85      7.88 o 
   7   1   1       28.68        7.35     10.02 o 
   8   1   1       32.23       38.36     11.56 o 
   9   1   1        1.64        0.57     11.65 o 
  10   1   1        0.20        7.86     11.26 o 
  -8   2   1        2.35        8.50     10.93 o 
  -7   2   1       58.29       55.61     11.81 o 
  -6   2   1       14.93       25.89      9.73 o 
  -5   2   1       63.71       81.40      9.68 o 
  -4   2   1       20.43       20.20      7.81 o 
  -3   2   1      207.12      213.33      8.77 o 
  -2   2   1      402.92      375.22      8.80 o 
  -1   2   1     4133.05     4063.74     25.96 o 
   0   2   1     1056.16     1011.82     64.79 o 
   1   2   1       20.58       28.57      2.49 o 
   2   2   1      862.92      928.79      9.28 o 
   3   2   1       27.07       25.34      3.73 o 
   4   2   1      308.61      283.92      8.16 o 
   5   2   1      282.66      276.56      9.47 o 
   6   2   1       73.98       63.83      8.22 o 
   7   2   1       43.16       54.65      9.76 o 
   8   2   1       33.58       39.32     10.79 o 
   9   2   1        0.39       14.71     11.15 o 
  10   2   1        0.04        5.38     11.52 o 
  -7   3   1        5.38       17.71     10.78 o 
  -6   3   1        0.17       18.83     10.00 o 
  -5   3   1       11.89        1.30      9.76 o 
  -4   3   1       90.39       96.22     10.01 o 
  -3   3   1        7.28       11.45      6.79 o 
  -2   3   1     1375.84     1385.54     18.24 o 
  -1   3   1      783.76      761.62     12.11 o 
   0   3   1      132.10      128.48      7.76 o 
   1   3   1     1157.57     1207.02     12.08 o 
   2   3   1     1576.01     1595.27     13.80 o 
   3   3   1      300.20      311.84      7.63 o 
   4   3   1     2152.63     2025.56     20.80 o 
   5   3   1      229.92      182.09      8.78 o 
   6   3   1       40.79       39.22      7.93 o 
   7   3   1       14.59       11.91      9.06 o 
   8   3   1        2.10        4.35     10.51 o 
   9   3   1        0.09       15.39     10.91 o 
  10   3   1        4.66       11.07     11.76 o 
  -6   4   1        1.03        8.24     11.63 o 
  -5   4   1       21.93       30.35     10.74 o 
  -4   4   1       67.98       72.64     10.86 o 
  -3   4   1        5.02        3.57      8.70 o 
  -2   4   1      128.29      128.84      9.18 o 
  -1   4   1        2.52        2.89      5.90 o 
   0   4   1       97.19      103.93     14.17 o 
   1   4   1      451.91      456.51      9.28 o 
   2   4   1      462.08      456.82      8.44 o 
   3   4   1       23.85       15.19      4.83 o 
   4   4   1     1383.48     1259.25     17.36 o 
   5   4   1      576.95      494.16     12.36 o 
   6   4   1      268.84      276.52     11.33 o 
   7   4   1      278.09      277.55     12.86 o 
   8   4   1        0.81       10.51     10.51 o 
   9   4   1       33.43       63.94     11.62 o 
  10   4   1       19.94        9.01     12.52 o 
  -6   5   1       11.76       26.21     11.19 o 
  -5   5   1        2.76        2.72     12.44 o 
  -4   5   1        0.02       10.30     10.79 o 
  -3   5   1        5.00       13.39      9.40 o 
  -2   5   1       25.69       44.67      9.34 o 
  -1   5   1       42.13       38.52      8.18 o 
   0   5   1      166.50      176.33     33.30 o 
   1   5   1      966.49     1212.97     17.90 o 
   2   5   1        7.18        0.55      5.14 o 
   3   5   1      936.53      907.89     15.37 o 
   4   5   1      384.86      346.76     10.66 o 
   5   5   1       41.53       54.70      7.49 o 
   6   5   1      147.94      153.32      9.96 o 
   7   5   1      131.99      146.04     11.23 o 
   8   5   1       12.37       13.74     10.63 o 
   9   5   1       55.23       62.22     12.51 o 
  10   5   1        4.71        3.11     12.23 o 
  -5   6   1       11.57        6.69     12.02 o 
  -4   6   1        0.03        0.62     11.90 o 
  -3   6   1       39.54       47.28     11.62 o 
  -2   6   1        0.31       16.37     10.14 o 
  -1   6   1       21.77        5.09      9.49 o 
   0   6   1       88.75      102.60     23.71 o 
   1   6   1      184.19      212.52     11.54 o 
   2   6   1       30.77       29.42      8.07 o 
   3   6   1      483.15      426.78     12.93 o 
   4   6   1      140.69      125.74      9.38 o 
   5   6   1      395.30      406.48     13.53 o 
   6   6   1      842.14      849.21     19.10 o 
   7   6   1        5.45        8.69     10.17 o 
   8   6   1      125.42      130.69     13.23 o 
   9   6   1        9.26        2.22     12.48 o 
  10   6   1        0.08       12.27     12.27 o 
  -4   7   1        1.90        8.10     11.83 o 
  -3   7   1        1.33        1.30     11.78 o 
  -2   7   1       91.35      103.57     12.79 o 
  -1   7   1        0.45       13.39     10.01 o 
   0   7   1      233.27      238.31     59.79 o 
   1   7   1        4.46       12.95      9.70 o 
   2   7   1      131.03      158.17     11.79 o 
   3   7   1       74.87       74.95      9.21 o 
   4   7   1       25.17       18.65      8.97 o 
   5   7   1      279.81      254.22     12.83 o 
   6   7   1      137.61      143.38     12.13 o 
   7   7   1       50.63       45.56     11.32 o 
   8   7   1       43.17       41.36     12.72 o 
   9   7   1       17.93        9.22     13.36 o 
  10   7   1        0.97        1.00     13.29 o 
  -2   8   1        6.66        4.93     12.10 o 
  -1   8   1       29.64       33.91     11.67 o 
   0   8   1       11.06       14.12      8.23 o 
   1   8   1       11.08       12.77     11.89 o 
   2   8   1       31.62       33.61     11.27 o 
   3   8   1      151.97      185.66     11.69 o 
   4   8   1       33.71        0.58     11.39 o 
   5   8   1      149.30      178.89     13.49 o 
   6   8   1        2.41       17.67     11.42 o 
   7   8   1        1.81        9.61     12.11 o 
   8   8   1       23.07       35.42     13.53 o 
   9   8   1       15.92       15.48     13.33 o 
  10   8   1       34.09       10.09     14.02 o 
  -1   9   1        0.18       10.57     11.96 o 
   0   9   1        0.39        8.78     14.46 o 
   1   9   1        6.92       20.40     13.57 o 
   2   9   1       33.11       55.70     13.26 o 
   3   9   1        4.18        9.99     11.68 o 
   4   9   1       96.81       74.98     11.99 o 
   5   9   1       85.38       73.83     13.89 o 
   6   9   1       15.32       23.52     12.47 o 
   7   9   1      109.25      101.19     14.77 o 
   8   9   1       24.17       34.09     13.61 o 
   9   9   1       10.83        3.19     13.59 o 
   1  10   1        0.05       12.36     13.23 o 
   2  10   1        0.12        8.50     12.86 o 
   3  10   1        0.69       12.60     12.60 o 
   4  10   1       13.18       12.92      9.68 o 
   5  10   1        1.68        8.72     12.86 o 
   6  10   1       16.77       52.20     13.49 o 
   7  10   1        4.97       17.47     13.79 o 
   8  10   1        3.09        0.74     13.89 o 
  -5 -10   2        2.78       11.61     11.61 o 
  -4 -10   2        1.95        1.53     10.79 o 
  -8  -9   2       29.93        9.18     13.00 o 
  -7  -9   2       25.42        6.23     12.74 o 
  -6  -9   2        2.92       10.22     11.24 o 
  -5  -9   2       18.86       26.77     11.16 o 
  -4  -9   2        1.06        8.86     10.66 o 
  -3  -9   2        6.32       17.32     10.29 o 
  -2  -9   2        4.62        1.08     11.38 o 
  -1  -9   2        0.01        3.12     11.63 o 
   0  -9   2        0.87        1.75      8.27 o 
  -9  -8   2       22.59        7.65     12.99 o 
  -8  -8   2        1.92        5.97     12.93 o 
  -7  -8   2        0.41       19.36     11.46 o 
  -6  -8   2        0.98       11.38     11.38 o 
  -5  -8   2        6.07        9.68     10.48 o 
  -4  -8   2        4.98        7.50      9.85 o 
  -3  -8   2       14.53       23.39     10.14 o 
  -2  -8   2       31.66       25.85     10.35 o 
  -1  -8   2        0.01        3.47     11.01 o 
   0  -8   2        0.85       10.24      7.94 o 
   1  -8   2        1.05       10.69     11.25 o 
   2  -8   2        2.67       11.45     12.15 o 
  -9  -7   2        8.94       24.82     12.43 o 
  -8  -7   2       35.67       28.87     12.69 o 
  -7  -7   2        5.96        2.93     11.65 o 
  -6  -7   2      108.94      101.03     11.82 o 
  -5  -7   2        9.67       10.93      9.66 o 
  -4  -7   2       42.80       44.17      9.69 o 
  -3  -7   2       13.08       26.60      9.21 o 
  -2  -7   2        0.62        8.89      8.89 o 
  -1  -7   2        1.44        9.43      9.11 o 
   0  -7   2        0.27        0.80      8.43 o 
   1  -7   2        1.61       10.54     10.54 o 
   2  -7   2        4.10       11.62     11.62 o 
   3  -7   2       16.98       13.59     12.37 o 
  -9  -6   2        0.70        0.00     12.57 o 
  -8  -6   2        0.43        4.62     11.43 o 
  -7  -6   2        1.91       24.61     10.43 o 
  -6  -6   2       66.23       79.25     10.63 o 
  -5  -6   2      104.79       75.32     10.02 o 
  -4  -6   2        0.94       21.40      7.74 o 
  -3  -6   2      276.80      278.34     11.25 o 
  -2  -6   2      188.37      169.72      9.74 o 
  -1  -6   2      107.44      130.32      9.48 o 
   0  -6   2      119.06      105.57     20.31 o 
   1  -6   2       10.28        5.71      9.36 o 
   2  -6   2        3.62        8.90     10.09 o 
   3  -6   2        2.00        1.53     11.38 o 
   4  -6   2        0.47       15.60     11.52 o 
 -10  -5   2        0.05       10.71     12.58 o 
  -9  -5   2        0.42        4.38     12.46 o 
  -8  -5   2        5.31        0.28     11.18 o 
  -7  -5   2       38.91       24.05     11.03 o 
  -6  -5   2      157.61      170.39     11.66 o 
  -5  -5   2       12.35       19.30      7.98 o 
  -4  -5   2      262.41      290.56     10.48 o 
  -3  -5   2       91.21       80.86      7.61 o 
  -2  -5   2      142.67      183.63      8.64 o 
  -1  -5   2      337.78      358.86     10.74 o 
   0  -5   2       28.91       29.23      5.18 o 
   1  -5   2       27.78       18.92      8.01 o 
   2  -5   2        4.93        8.86      8.86 o 
   3  -5   2       79.25       61.27     11.06 o 
   4  -5   2       10.12        7.01     11.13 o 
   5  -5   2        4.96        5.43     12.02 o 
 -10  -4   2        1.90        2.38     12.34 o 
  -9  -4   2       47.01       29.23     12.89 o 
  -8  -4   2        0.15        2.90     11.07 o 
  -7  -4   2      268.28      246.85     13.48 o 
  -6  -4   2       12.61       24.77      8.94 o 
  -5  -4   2       55.70       64.03      7.63 o 
  -4  -4   2       28.73       28.19      6.20 o 
  -3  -4   2      361.36      376.02      9.35 o 
  -2  -4   2      324.72      333.52      8.98 o 
  -1  -4   2     1452.77     1542.86     17.51 o 
   0  -4   2        8.64       16.20      3.90 o 
   1  -4   2      248.30      250.76      9.17 o 
   2  -4   2      131.76      135.31      8.65 o 
   3  -4   2        0.12        2.10      8.52 o 
   4  -4   2      186.52      184.09     12.48 o 
   5  -4   2       21.75       16.81     11.83 o 
   6  -4   2        2.26       12.71     12.71 o 
 -10  -3   2        0.94        4.80     11.57 o 
  -9  -3   2        9.74        5.59     12.04 o 
  -8  -3   2       38.10       46.58     11.22 o 
  -7  -3   2       59.39       87.44     10.64 o 
  -6  -3   2        0.04        5.12      8.29 o 
  -5  -3   2      115.78      100.44      8.41 o 
  -4  -3   2     1887.79     1927.92     20.26 o 
  -3  -3   2      311.20      314.40      7.97 o 
  -2  -3   2     1646.60     1661.64     16.08 o 
  -1  -3   2       71.19       74.12      5.27 o 
   0  -3   2       14.43       44.79     13.51 o 
   1  -3   2       62.20       53.80      5.54 o 
   2  -3   2      575.14      542.24     11.72 o 
   3  -3   2      163.81      150.24      9.51 o 
   4  -3   2      287.25      292.55     12.18 o 
   5  -3   2       32.05       25.61     10.25 o 
   6  -3   2        6.38        2.78     11.69 o 
   7  -3   2        0.02        6.10     12.52 o 
  -9  -2   2       32.48       38.25     11.85 o 
  -8  -2   2        1.14       11.05     11.05 o 
  -7  -2   2       28.01       19.61      9.70 o 
  -6  -2   2        1.85        6.62      8.03 o 
  -5  -2   2      506.91      483.95     12.27 o 
  -4  -2   2      887.39      880.81     13.76 o 
  -3  -2   2      966.27      945.12     12.02 o 
  -2  -2   2     4828.17     4971.65     27.50 o 
  -1  -2   2       74.30       81.33      4.29 o 
   0  -2   2     1922.48     2018.05     35.42 o 
   1  -2   2     1759.76     1803.37     15.55 o 
   2  -2   2        0.18        1.80      4.47 o 
   3  -2   2       96.55       97.28      6.74 o 
   4  -2   2       48.84       47.26      7.80 o 
   5  -2   2        2.39        2.94      8.87 o 
   6  -2   2       15.13       14.00     10.40 o 
   7  -2   2        7.20        1.26     12.29 o 
   8  -2   2        0.11       10.79     12.42 o 
  -9  -1   2       83.14       63.83     12.05 o 
  -8  -1   2      146.35      133.40     13.13 o 
  -7  -1   2      237.81      236.74     13.00 o 
  -6  -1   2      562.40      543.54     14.88 o 
  -5  -1   2      300.39      300.93     10.51 o 
  -4  -1   2      255.32      264.18      8.50 o 
  -3  -1   2     1096.45     1038.40     12.43 o 
  -2  -1   2      325.50      307.60      5.99 o 
  -1  -1   2     2635.13     2628.81     17.02 o 
   0  -1   2     3374.47     3500.49     36.18 o 
   1  -1   2     2280.15     2380.94     16.09 o 
   2  -1   2        2.44        3.12      3.43 o 
   3  -1   2     1262.37     1285.01     14.85 o 
   4  -1   2      144.51      153.36      8.22 o 
   5  -1   2       62.08       50.23      8.94 o 
   6  -1   2       69.82       68.43     10.34 o 
   7  -1   2        6.68       18.22     10.93 o 
   8  -1   2        5.25        5.96     12.02 o 
   9  -1   2        3.24       30.64     11.81 o 
  -9   0   2       94.71       74.45     11.97 o 
  -8   0   2        4.66        3.77     10.87 o 
  -7   0   2      133.65      129.21     12.07 o 
  -6   0   2       20.41       12.70      8.34 o 
  -5   0   2       49.66       36.71      7.79 o 
  -4   0   2      185.64      202.15      8.09 o 
  -3   0   2     2017.44     1965.13     17.91 o 
  -2   0   2      378.13      383.32      6.65 o 
  -1   0   2      574.22      600.04      7.08 o 
   0   0   2      372.17      399.84      8.45 o 
   1   0   2      369.71      393.99      5.59 o 
   2   0   2     2157.69     2156.05     14.77 o 
   3   0   2     1100.24     1062.95     11.99 o 
   4   0   2       50.72       46.09      5.89 o 
   5   0   2      193.63      201.21      9.02 o 
   6   0   2      131.02      156.26     10.40 o 
   7   0   2        0.04        6.78      9.90 o 
   8   0   2        1.88       11.39     11.25 o 
   9   0   2        1.60        7.06     12.25 o 
  -8   1   2        9.50        1.38     11.22 o 
  -7   1   2       10.22       26.53     10.56 o 
  -6   1   2       22.13       38.14      9.61 o 
  -5   1   2        0.44       16.62      7.57 o 
  -4   1   2      830.82      755.47     14.25 o 
  -3   1   2     1745.64     1661.29     17.69 o 
  -2   1   2       12.96       19.79      3.62 o 
  -1   1   2     1886.12     1836.10     13.77 o 
   0   1   2      493.08      523.31     11.13 o 
   1   1   2      812.53      871.20      8.30 o 
   2   1   2     1599.86     1550.56     11.62 o 
   3   1   2      459.52      434.99      7.35 o 
   4   1   2       71.63       67.23      5.40 o 
   5   1   2      185.93      183.53      8.13 o 
   6   1   2        1.90        7.31      7.38 o 
   7   1   2        3.57        9.36      8.76 o 
   8   1   2        1.73       12.75      9.59 o 
   9   1   2       13.12       26.05     11.54 o 
  10   1   2        1.11        8.30     11.18 o 
  -8   2   2        1.62        8.80     11.36 o 
  -7   2   2        5.91        1.68     11.08 o 
  -6   2   2        7.03        9.51     10.35 o 
  -5   2   2        0.51        8.68      8.68 o 
  -4   2   2      293.86      319.61     11.11 o 
  -3   2   2       60.84       61.54      6.67 o 
  -2   2   2      343.63      344.87      8.14 o 
  -1   2   2      671.63      586.25      8.75 o 
   0   2   2      997.15      982.44     57.87 o 
   1   2   2      988.69     1033.49     10.31 o 
   2   2   2     7240.26     6394.89    113.12 o 
   3   2   2      320.73      303.59      6.29 o 
   4   2   2      857.17      830.44     11.78 o 
   5   2   2      194.33      204.98      8.02 o 
   6   2   2        6.70        8.18      7.14 o 
   7   2   2       99.40       98.30      9.85 o 
   8   2   2       63.46       70.04     11.10 o 
   9   2   2        0.72        7.79     10.91 o 
  10   2   2        0.25        2.87     11.37 o 
  -7   3   2       10.96        8.01     11.42 o 
  -6   3   2        5.17        3.67     11.26 o 
  -5   3   2        2.78       19.34      9.42 o 
  -4   3   2       44.66       40.51      9.42 o 
  -3   3   2       23.68       26.87      6.98 o 
  -2   3   2      360.93      330.23      9.66 o 
  -1   3   2      121.23       89.71      5.58 o 
   0   3   2       43.78       48.47      3.09 o 
   1   3   2      496.04      504.96      8.49 o 
   2   3   2      826.34      843.67      9.84 o 
   3   3   2      101.86      102.41      4.89 o 
   4   3   2      643.91      621.34     10.78 o 
   5   3   2      458.73      412.47     10.61 o 
   6   3   2       18.17       10.13      7.41 o 
   7   3   2      201.63      207.79     11.11 o 
   8   3   2       63.80       93.26     10.74 o 
   9   3   2        0.18       10.13     11.41 o 
  10   3   2       34.61       40.34     12.35 o 
  -6   4   2        0.80        2.62     11.16 o 
  -5   4   2        0.63        7.12     10.82 o 
  -4   4   2        2.39        6.31      9.53 o 
  -3   4   2        1.39        7.45      8.27 o 
  -2   4   2      164.91      152.35      9.07 o 
  -1   4   2      811.28      719.35     13.38 o 
   0   4   2       50.03       45.34      4.45 o 
   1   4   2     2702.21     2769.35     22.87 o 
   2   4   2       61.34       63.21      4.73 o 
   3   4   2     1375.32     1427.99     14.96 o 
   4   4   2     1310.72     1314.92     16.02 o 
   5   4   2      158.19      149.49      8.10 o 
   6   4   2      237.71      240.64     10.46 o 
   7   4   2      253.20      241.82     11.73 o 
   8   4   2       12.80       13.23      9.94 o 
   9   4   2       35.83       34.29     11.72 o 
  10   4   2        5.15       19.23     11.54 o 
  -5   5   2        6.98        3.60     11.73 o 
  -4   5   2        0.83        2.60     10.82 o 
  -3   5   2       17.92       22.03      9.57 o 
  -2   5   2      116.29       87.48     10.01 o 
  -1   5   2        5.49        2.55      7.67 o 
   0   5   2      201.22      190.24     12.68 o 
   1   5   2      144.87      156.02      7.36 o 
   2   5   2       50.15       50.44      5.95 o 
   3   5   2      991.96     1049.41     14.26 o 
   4   5   2     2375.39     2493.08     24.06 o 
   5   5   2      206.04      232.36      9.67 o 
   6   5   2      859.26      821.36     17.21 o 
   7   5   2       17.07       20.19      8.93 o 
   8   5   2        2.64       16.08     10.20 o 
   9   5   2       38.21       63.81     10.97 o 
  10   5   2       43.77       17.58     13.04 o 
  -5   6   2        0.60       20.54     11.29 o 
  -4   6   2       23.27        7.36     12.08 o 
  -3   6   2        9.73       23.91     11.18 o 
  -2   6   2       69.63       56.92     10.85 o 
  -1   6   2       49.69       32.49      9.62 o 
   0   6   2      172.04      201.44     23.37 o 
   1   6   2       95.38      114.91      8.90 o 
   2   6   2       62.67       78.27      7.78 o 
   3   6   2      873.37      888.14     14.90 o 
   4   6   2        0.87        7.51      6.69 o 
   5   6   2      415.55      414.62     12.96 o 
   6   6   2       40.78       40.70      9.26 o 
   7   6   2        8.12       15.44      9.74 o 
   8   6   2       84.57       94.54     11.74 o 
   9   6   2      146.09      137.04     14.22 o 
  10   6   2        0.94        0.00     12.25 o 
  -3   7   2        9.18        7.87     12.10 o 
  -2   7   2       16.70        2.48     11.61 o 
  -1   7   2       31.92       28.03     11.29 o 
   0   7   2      102.07      132.55     28.76 o 
   1   7   2       40.76       49.69     10.81 o 
   2   7   2      283.51      308.55     11.76 o 
   3   7   2      291.50      276.42     11.24 o 
   4   7   2       37.58       43.11      8.63 o 
   5   7   2      161.58      169.98     11.15 o 
   6   7   2      132.50      150.36     11.05 o 
   7   7   2        0.54       10.66     10.66 o 
   8   7   2      177.55      183.67     13.50 o 
   9   7   2        3.61        9.33     12.54 o 
  10   7   2       60.80       66.26     13.10 o 
  -2   8   2        0.10       10.61     11.74 o 
  -1   8   2       10.30       20.41     11.55 o 
   0   8   2        0.20        8.70      8.70 o 
   1   8   2        4.84        1.23     11.91 o 
   2   8   2       54.02       72.27     12.30 o 
   3   8   2       81.41       85.81     10.16 o 
   4   8   2      118.34      113.49     11.10 o 
   5   8   2      438.18      443.47     15.74 o 
   6   8   2       28.06       23.98     10.79 o 
   7   8   2       91.12       89.35     12.30 o 
   8   8   2       36.26       41.71     12.28 o 
   9   8   2        7.40       13.99     12.64 o 
  10   8   2        0.52        7.60     12.61 o 
  -1   9   2        0.89        5.55     11.89 o 
   0   9   2        1.12       14.44     10.01 o 
   1   9   2        2.08        8.22     13.27 o 
   2   9   2       22.90       38.51     13.71 o 
   3   9   2       29.98       20.09     12.54 o 
   4   9   2      117.78      123.78     12.79 o 
   5   9   2        3.59        8.29     11.21 o 
   6   9   2       17.03        3.23     12.45 o 
   7   9   2       11.90        4.03     12.44 o 
   8   9   2       17.58       26.96     12.45 o 
   9   9   2        0.08       12.30     12.69 o 
   1  10   2        3.98       14.58     14.58 o 
   2  10   2       24.40       58.81     14.76 o 
   3  10   2        3.57       11.44     13.93 o 
   4  10   2        6.39       10.65      9.84 o 
   5  10   2        0.79        7.22     12.45 o 
   6  10   2        0.52        7.89     12.77 o 
   7  10   2       24.31       18.89     13.06 o 
   8  10   2        3.88        0.71     13.25 o 
   5  11   2        3.98       21.33     11.98 o 
  -7  -9   3        0.12        2.55     11.24 o 
  -6  -9   3        3.11        6.69     11.56 o 
  -5  -9   3        6.86        4.70     11.62 o 
  -4  -9   3        0.28        5.73     11.22 o 
  -3  -9   3        0.70        3.28     11.53 o 
  -2  -9   3        0.05       32.92     11.66 o 
  -1  -9   3        0.07       12.12     12.12 o 
  -8  -8   3       14.21        6.29     12.56 o 
  -7  -8   3        3.60        3.49     12.01 o 
  -6  -8   3       17.33       25.44     11.66 o 
  -5  -8   3        6.96       11.22     11.22 o 
  -4  -8   3        0.19        3.44     10.92 o 
  -3  -8   3        1.08       13.97     10.68 o 
  -2  -8   3        3.94        2.72     11.28 o 
  -1  -8   3        0.29       13.34     11.48 o 
   0  -8   3       10.23       10.33     10.33 o 
   1  -8   3        5.47        9.75     11.65 o 
  -9  -7   3        2.88       12.60     12.60 o 
  -8  -7   3        0.19       16.14     11.91 o 
  -7  -7   3        0.10       24.34     11.09 o 
  -6  -7   3        0.60       20.84     10.64 o 
  -5  -7   3       17.38       10.63     10.63 o 
  -4  -7   3       32.57       12.84     10.15 o 
  -3  -7   3       63.82       52.43     11.09 o 
  -2  -7   3       60.10       41.89     10.58 o 
  -1  -7   3       15.68       31.37     10.56 o 
   0  -7   3        0.18        1.28      7.55 o 
   1  -7   3        2.10        2.04     10.84 o 
   2  -7   3        3.66       28.91     11.11 o 
   3  -7   3        0.18        1.22     11.05 o 
  -9  -6   3        6.55       17.34     12.60 o 
  -8  -6   3       31.20       59.18     11.85 o 
  -7  -6   3       13.20       29.76     11.41 o 
  -6  -6   3       84.74       84.48     11.61 o 
  -5  -6   3        1.04        8.74      9.30 o 
  -4  -6   3      213.18      228.34     11.62 o 
  -3  -6   3      245.00      247.68     11.59 o 
  -2  -6   3       17.19       16.36      9.25 o 
  -1  -6   3       26.12       53.33      9.32 o 
   0  -6   3        1.07        6.70      6.70 o 
   1  -6   3       30.61       21.50     10.08 o 
   2  -6   3        0.10        1.41     10.66 o 
   3  -6   3       17.28        0.91     11.95 o 
   4  -6   3        0.28       17.11     11.62 o 
  -9  -5   3       32.24       31.12     12.05 o 
  -8  -5   3        0.85       15.84     11.68 o 
  -7  -5   3       15.90       30.64     10.46 o 
  -6  -5   3        2.42        0.25      9.79 o 
  -5  -5   3       39.55       42.48      9.07 o 
  -4  -5   3       62.78       67.49      8.73 o 
  -3  -5   3      224.99      210.76     10.48 o 
  -2  -5   3       13.99       16.96      7.96 o 
  -1  -5   3       85.55       84.71      9.02 o 
   0  -5   3      116.28      104.85     14.45 o 
   1  -5   3        7.33       15.44      8.68 o 
   2  -5   3      383.01      372.45     14.29 o 
   3  -5   3       26.83       34.18     10.42 o 
   4  -5   3       35.35       32.19     11.39 o 
   5  -5   3        0.16        1.26     12.03 o 
  -9  -4   3        1.14        3.02     11.74 o 
  -8  -4   3        7.62       15.26     11.51 o 
  -7  -4   3       73.57       78.60     11.43 o 
  -6  -4   3      182.30      186.28     11.60 o 
  -5  -4   3       32.10       29.66      8.60 o 
  -4  -4   3      620.02      630.12     13.59 o 
  -3  -4   3        6.04        0.98      6.41 o 
  -2  -4   3      115.53      115.43      7.77 o 
  -1  -4   3       58.70       46.81      7.01 o 
   0  -4   3       13.94        5.36      4.76 o 
   1  -4   3      202.83      208.36     10.01 o 
   2  -4   3       42.07       37.51      8.45 o 
   3  -4   3       95.37       96.76     10.11 o 
   4  -4   3        0.19        1.91     10.23 o 
   5  -4   3        4.07       15.69     11.27 o 
   6  -4   3        9.49       22.74     11.71 o 
  -9  -3   3        0.26        5.90     11.97 o 
  -8  -3   3       22.29        4.03     11.66 o 
  -7  -3   3       53.56       61.53     10.85 o 
  -6  -3   3        0.30        0.91      8.83 o 
  -5  -3   3      219.83      215.58     10.55 o 
  -4  -3   3      978.89      946.19     15.49 o 
  -3  -3   3       38.96       39.78      5.94 o 
  -2  -3   3     2632.53     2599.45     23.05 o 
  -1  -3   3      946.75      983.46     14.12 o 
   0  -3   3      112.85      135.03      4.94 o 
   1  -3   3      389.61      385.18     10.03 o 
   2  -3   3        2.98        1.88      6.40 o 
   3  -3   3       52.75       51.91      8.28 o 
   4  -3   3        1.44        2.62      8.79 o 
   5  -3   3        1.46        8.53     10.01 o 
   6  -3   3        4.15       13.11     11.35 o 
   7  -3   3        7.36        6.98     12.18 o 
  -9  -2   3       17.26        3.44     11.94 o 
  -8  -2   3       55.84       55.14     11.92 o 
  -7  -2   3       14.35        2.63     10.34 o 
  -6  -2   3       21.19       21.33      8.89 o 
  -5  -2   3      299.90      321.56     11.12 o 
  -4  -2   3        1.17        0.64      5.80 o 
  -3  -2   3     1952.25     1908.84     18.88 o 
  -2  -2   3      380.82      355.60      8.37 o 
  -1  -2   3        1.17        2.69      4.36 o 
   0  -2   3       72.11       61.01      3.83 o 
   1  -2   3      928.05      974.28     12.97 o 
   2  -2   3       81.13       79.91      6.34 o 
   3  -2   3      217.14      231.27      8.93 o 
   4  -2   3      259.99      258.73     10.88 o 
   5  -2   3       17.39       20.44      9.13 o 
   6  -2   3       13.73        5.09     10.93 o 
   7  -2   3        5.03       11.45     11.55 o 
   8  -2   3        0.49        3.14     12.41 o 
  -9  -1   3       69.86       60.79     12.30 o 
  -8  -1   3        1.62        3.33     11.41 o 
  -7  -1   3        4.28       13.32     10.35 o 
  -6  -1   3       12.49       17.31      8.70 o 
  -5  -1   3      329.36      359.30     11.59 o 
  -4  -1   3       11.24       17.05      6.02 o 
  -3  -1   3      502.76      483.02      9.52 o 
  -2  -1   3      170.28      157.91      5.76 o 
  -1  -1   3      154.52      155.44      5.59 o 
   0  -1   3     1733.55     1718.29     19.64 o 
   1  -1   3      273.44      286.22      7.03 o 
   2  -1   3      935.26      998.15     12.22 o 
   3  -1   3      750.27      733.80     12.00 o 
   4  -1   3        0.73        2.52      6.15 o 
   5  -1   3       40.31       28.54      8.24 o 
   6  -1   3        0.41        2.81      9.06 o 
   7  -1   3        0.16        5.84     10.55 o 
   8  -1   3        0.89        2.19     12.05 o 
  -8   0   3        0.38        6.45     11.31 o 
  -7   0   3        5.68       17.59      9.97 o 
  -6   0   3      173.26      153.41     11.10 o 
  -5   0   3      251.81      271.88     11.07 o 
  -4   0   3      180.34      165.18      8.47 o 
  -3   0   3     1262.18     1225.02     14.90 o 
  -2   0   3       37.92       35.95      4.33 o 
  -1   0   3      475.28      463.69      7.77 o 
   0   0   3     2710.81     2671.46     69.15 o 
   1   0   3      715.25      802.80      9.83 o 
   2   0   3     1438.83     1418.46     13.46 o 
   3   0   3      189.26      177.62      6.20 o 
   4   0   3      122.40      111.97      6.65 o 
   5   0   3       18.70       10.21      7.08 o 
   6   0   3       74.34       83.31      9.74 o 
   7   0   3        6.29       10.42     10.42 o 
   8   0   3       22.10       19.19     11.90 o 
   9   0   3        0.37        7.70     11.82 o 
  -8   1   3        0.34        9.62     11.31 o 
  -7   1   3        0.20        3.61     10.78 o 
  -6   1   3       13.83       14.79      9.84 o 
  -5   1   3       21.20       35.34      8.22 o 
  -4   1   3      281.84      269.67     10.15 o 
  -3   1   3       14.45       12.93      5.47 o 
  -2   1   3       10.56       12.47      4.23 o 
  -1   1   3     1164.17     1172.68     12.50 o 
   0   1   3     3178.61     2997.08    206.85 o 
   1   1   3       94.99      110.28      4.62 o 
   2   1   3      677.36      679.94      8.86 o 
   3   1   3      222.00      218.41      5.95 o 
   4   1   3       20.74       28.91      5.04 o 
   5   1   3      732.81      723.62     13.17 o 
   6   1   3      121.56      135.02      9.61 o 
   7   1   3       52.52       42.07     10.14 o 
   8   1   3        0.94       11.70     10.36 o 
   9   1   3        2.47        5.66     11.71 o 
  -7   2   3        0.50        7.18     11.45 o 
  -6   2   3       15.81       35.19     10.36 o 
  -5   2   3        8.62        0.25      9.15 o 
  -4   2   3      209.48      196.63     10.60 o 
  -3   2   3       53.37       44.42      6.92 o 
  -2   2   3      384.03      371.91      9.13 o 
  -1   2   3     1329.00     1257.12     13.94 o 
   0   2   3        7.66        2.26      2.91 o 
   1   2   3      806.24      763.91     10.22 o 
   2   2   3     1306.26     1308.08     12.77 o 
   3   2   3       87.67       75.59      4.67 o 
   4   2   3      755.53      720.59     11.23 o 
   5   2   3      339.75      352.32      9.76 o 
   6   2   3        8.91       15.59      7.32 o 
   7   2   3       12.58       13.39      8.40 o 
   8   2   3       90.85       94.52     11.25 o 
   9   2   3        2.69        5.24     11.66 o 
  10   2   3       51.63       31.60     12.68 o 
  -7   3   3        0.03        3.45     11.78 o 
  -6   3   3        4.52        8.04     11.15 o 
  -5   3   3        4.72       13.62      9.66 o 
  -4   3   3       25.18       33.78      9.13 o 
  -3   3   3      185.84      191.86      9.55 o 
  -2   3   3       52.38       42.58      6.68 o 
  -1   3   3     1066.05     1035.89     14.00 o 
   0   3   3       26.68       31.50      3.51 o 
   1   3   3     2194.29     2024.34     18.70 o 
   2   3   3     3423.17     3649.15     24.43 o 
   3   3   3       18.42       18.36      4.29 o 
   4   3   3     2242.49     2374.32     20.64 o 
   5   3   3      473.85      459.63     10.92 o 
   6   3   3      244.52      257.84     10.28 o 
   7   3   3      207.75      206.17     11.36 o 
   8   3   3        6.31       20.15      9.64 o 
   9   3   3       15.80        9.28     11.31 o 
  10   3   3        1.48        2.97     11.44 o 
  -6   4   3        2.58        3.23     11.88 o 
  -5   4   3       15.93       30.23     10.94 o 
  -4   4   3       48.66       52.64     10.21 o 
  -3   4   3       86.17       53.39      9.95 o 
  -2   4   3      155.10      163.11      9.49 o 
  -1   4   3       12.03        8.87      5.88 o 
   0   4   3       38.61       33.74      4.17 o 
   1   4   3     1321.93     1292.74     16.35 o 
   2   4   3     1011.96     1020.27     13.85 o 
   3   4   3     2401.75     2630.75     21.66 o 
   4   4   3     1102.14     1080.66     14.55 o 
   5   4   3       79.35       94.95      7.34 o 
   6   4   3       90.01       92.86      8.46 o 
   7   4   3      254.68      261.29     12.18 o 
   8   4   3       92.02       82.23     11.42 o 
   9   4   3       20.83       44.04     11.29 o 
  10   4   3       11.35        8.46     11.85 o 
  -5   5   3        4.90        9.55     11.48 o 
  -4   5   3        4.50        3.47     11.28 o 
  -3   5   3       18.51       16.34      9.81 o 
  -2   5   3      162.10      149.12     10.73 o 
  -1   5   3       72.09       68.47      8.47 o 
   0   5   3      617.93      624.40     78.87 o 
   1   5   3      839.65      877.78     14.90 o 
   2   5   3      342.10      354.62     10.04 o 
   3   5   3      917.71      939.68     14.09 o 
   4   5   3       40.23       20.77      6.19 o 
   5   5   3       96.55      106.76      7.73 o 
   6   5   3      798.42      805.35     16.31 o 
   7   5   3      200.37      219.50     11.58 o 
   8   5   3      159.57      139.89     12.23 o 
   9   5   3       88.98       71.88     12.80 o 
  10   5   3        2.48       13.82     11.83 o 
  -4   6   3        7.40       16.07     11.81 o 
  -3   6   3       29.01       31.06     11.44 o 
  -2   6   3       36.72       48.86     10.50 o 
  -1   6   3       21.64       28.63      8.91 o 
   0   6   3      193.98      193.08     32.54 o 
   1   6   3       87.87       80.03      8.74 o 
   2   6   3      123.21      121.80      9.03 o 
   3   6   3      740.72      713.37     14.45 o 
   4   6   3      139.92      125.54      8.84 o 
   5   6   3      140.59      132.95      9.52 o 
   6   6   3      339.48      319.18     12.33 o 
   7   6   3        0.27       21.02      9.25 o 
   8   6   3      191.89      165.71     13.01 o 
   9   6   3       15.69       10.59     11.64 o 
  10   6   3       16.86        2.81     12.51 o 
  -3   7   3        9.86       12.03     11.33 o 
  -2   7   3       24.65       34.06     10.68 o 
  -1   7   3       16.22        6.05     10.56 o 
   0   7   3        1.96        0.88      7.08 o 
   1   7   3        2.79       11.45      9.56 o 
   2   7   3      459.35      495.42     14.49 o 
   3   7   3      533.30      510.78     13.88 o 
   4   7   3       70.72       82.34      9.35 o 
   5   7   3      460.86      469.20     14.27 o 
   6   7   3       73.32       69.08     10.37 o 
   7   7   3       90.45       87.96     10.94 o 
   8   7   3       42.25       35.08     11.13 o 
   9   7   3        3.72        3.12     11.62 o 
  10   7   3        3.91        2.24     11.82 o 
  -2   8   3        0.10       12.50     11.29 o 
  -1   8   3        0.59       14.13     11.28 o 
   0   8   3       44.19       50.98      9.62 o 
   1   8   3       40.40       44.22     11.60 o 
   2   8   3      230.60      246.70     13.53 o 
   3   8   3       58.90       54.73      9.35 o 
   4   8   3      199.49      187.74     12.19 o 
   5   8   3       28.00       46.77     10.10 o 
   6   8   3        4.07        2.97     10.35 o 
   7   8   3       46.25       27.62     11.54 o 
   8   8   3      136.68      131.47     13.45 o 
   9   8   3       20.63       17.34     12.22 o 
  10   8   3       20.40        1.61     12.79 o 
  -1   9   3        1.53        2.21     11.89 o 
   0   9   3        8.08        8.41     17.98 o 
   1   9   3        3.55        1.93     13.15 o 
   2   9   3        3.78        3.04     12.44 o 
   3   9   3        2.30        0.83     10.72 o 
   4   9   3        1.25        1.05     10.64 o 
   5   9   3       52.42       56.23     12.16 o 
   6   9   3        5.58       13.78     11.26 o 
   7   9   3      144.67      115.83     13.38 o 
   8   9   3       13.59       29.44     11.84 o 
   9   9   3       37.65       26.82     12.73 o 
   1  10   3        7.74       11.95     13.29 o 
   2  10   3        0.29        1.98     13.89 o 
   3  10   3        6.21       27.40     12.25 o 
   4  10   3       23.77       12.25     10.33 o 
   5  10   3       27.99       21.28     13.10 o 
   6  10   3       12.51       20.09     12.10 o 
   7  10   3       16.56       20.57     12.60 o 
   8  10   3        1.54        4.23     12.27 o 
   5  11   3        0.37       11.18     13.08 o 
  -5  -9   4        1.83       10.25     11.66 o 
  -4  -9   4        1.35       19.73     11.59 o 
  -3  -9   4        0.02       12.47     11.92 o 
  -7  -8   4        0.28        4.57     11.73 o 
  -6  -8   4        0.13        6.79     11.71 o 
  -5  -8   4       30.88       19.06     11.88 o 
  -4  -8   4        6.70        0.55     11.91 o 
  -3  -8   4       21.25       35.82     12.04 o 
  -2  -8   4        0.07       13.59     12.05 o 
  -1  -8   4        2.56       23.15     12.35 o 
   0  -8   4        2.51        4.89      8.75 o 
  -8  -7   4       10.47        8.64     12.56 o 
  -7  -7   4        0.01        1.75     12.04 o 
  -6  -7   4       48.31       50.89     12.12 o 
  -5  -7   4       38.67       24.20     11.44 o 
  -4  -7   4       16.07       12.56     11.27 o 
  -3  -7   4       22.38       25.28     11.42 o 
  -2  -7   4        0.17       16.00     10.71 o 
  -1  -7   4        4.68        6.32     11.99 o 
   0  -7   4        7.74        5.19      8.40 o 
   1  -7   4       32.52       25.35     11.69 o 
   2  -7   4        0.01        8.41     12.18 o 
  -8  -6   4        2.05        7.25     12.53 o 
  -7  -6   4        1.42        3.49     12.05 o 
  -6  -6   4        1.27       11.33     11.33 o 
  -5  -6   4        2.32       10.56     10.56 o 
  -4  -6   4        6.60        0.97     10.19 o 
  -3  -6   4        2.88       15.15      9.71 o 
  -2  -6   4        2.15       11.65      9.96 o 
  -1  -6   4       11.72       19.55     10.86 o 
   0  -6   4      153.09      148.08     13.23 o 
   1  -6   4        2.95       16.30     10.75 o 
   2  -6   4       53.98       30.24     12.51 o 
   3  -6   4        0.24        9.55     11.85 o 
   4  -6   4        0.88       12.60     12.60 o 
  -9  -5   4       11.24       25.18     12.07 o 
  -8  -5   4        7.12        0.30     12.59 o 
  -7  -5   4       22.49       33.22     11.91 o 
  -6  -5   4      135.02      140.27     12.15 o 
  -5  -5   4        3.53        9.66      9.66 o 
  -4  -5   4      218.19      227.03     12.15 o 
  -3  -5   4       88.46       86.01      9.51 o 
  -2  -5   4       44.81       59.67      9.75 o 
  -1  -5   4      178.26      199.38     11.30 o 
   0  -5   4        0.50        2.59      6.58 o 
   1  -5   4      150.98      141.73     11.68 o 
   2  -5   4        1.25        4.32     10.30 o 
   3  -5   4       30.14       49.80     11.60 o 
   4  -5   4        2.04       20.20     11.33 o 
   5  -5   4        9.93       10.28     12.18 o 
  -9  -4   4        0.04       10.26     11.90 o 
  -8  -4   4        6.58        2.41     12.45 o 
  -7  -4   4        7.57        0.29     11.22 o 
  -6  -4   4       44.62       48.51     10.84 o 
  -5  -4   4      120.74      137.26     10.56 o 
  -4  -4   4      687.69      683.55     15.56 o 
  -3  -4   4       26.28       21.71      7.87 o 
  -2  -4   4       94.72      101.98      8.85 o 
  -1  -4   4      130.12      152.93      9.65 o 
   0  -4   4       12.84        0.10      5.89 o 
   1  -4   4       31.77       41.84      8.70 o 
   2  -4   4       21.60        7.96      9.09 o 
   3  -4   4        4.87        0.50      9.89 o 
   4  -4   4       10.10        1.99     10.97 o 
   5  -4   4        2.40       11.02     11.50 o 
   6  -4   4       19.05       44.31     12.08 o 
  -9  -3   4        1.49        8.31     11.87 o 
  -8  -3   4        4.49        8.32     12.11 o 
  -7  -3   4       47.62       57.57     11.54 o 
  -6  -3   4       24.07       12.47     10.37 o 
  -5  -3   4      533.75      536.37     14.89 o 
  -4  -3   4        4.24        0.57      7.65 o 
  -3  -3   4      429.07      468.73     12.01 o 
  -2  -3   4      166.88      162.44      8.37 o 
  -1  -3   4       70.10       64.62      7.45 o 
   0  -3   4       63.85       78.31     12.76 o 
   1  -3   4      421.67      417.84     11.93 o 
   2  -3   4       87.55       82.71      8.89 o 
   3  -3   4        5.86        9.92      8.53 o 
   4  -3   4        0.47        2.78      9.70 o 
   5  -3   4        5.61        5.08     10.71 o 
   6  -3   4        3.76        3.41     11.76 o 
   7  -3   4        0.41        2.22     12.18 o 
  -9  -2   4       12.15        5.50     12.36 o 
  -8  -2   4       11.82       14.45     12.05 o 
  -7  -2   4       17.70       26.40     11.35 o 
  -6  -2   4        0.40        5.70      9.31 o 
  -5  -2   4      116.85      123.09     10.03 o 
  -4  -2   4       14.48       18.22      7.08 o 
  -3  -2   4       64.26       70.31      6.73 o 
  -2  -2   4      398.97      392.40     10.15 o 
  -1  -2   4      164.37      167.02      7.82 o 
   0  -2   4     1453.99     1434.29     36.06 o 
   1  -2   4      922.07      907.30     14.70 o 
   2  -2   4      254.26      280.56      9.58 o 
   3  -2   4      117.38      126.43      8.74 o 
   4  -2   4        3.02        7.58      8.48 o 
   5  -2   4        3.97        3.30      9.73 o 
   6  -2   4       33.56       24.57     11.27 o 
   7  -2   4        5.70       29.67     11.73 o 
  -8  -1   4        4.79       12.50     11.51 o 
  -7  -1   4        9.00        9.75     11.05 o 
  -6  -1   4      108.18      110.51     11.44 o 
  -5  -1   4      155.12      150.05     10.80 o 
  -4  -1   4       68.50       76.40      7.64 o 
  -3  -1   4      282.25      285.92      9.09 o 
  -2  -1   4      751.84      743.89     12.24 o 
  -1  -1   4        2.03        6.83      4.71 o 
   0  -1   4      956.70      911.06      9.26 o 
   1  -1   4       17.39       18.77      5.54 o 
   2  -1   4       51.34       47.49      5.96 o 
   3  -1   4       29.91       20.44      6.37 o 
   4  -1   4      180.64      185.54      9.68 o 
   5  -1   4       21.70       34.43      8.80 o 
   6  -1   4       22.76       24.39     10.13 o 
   7  -1   4        0.18       11.93     11.93 o 
   8  -1   4       10.21        4.11     12.34 o 
  -8   0   4        0.16       14.94     11.33 o 
  -7   0   4       15.37        7.42     11.47 o 
  -6   0   4       47.96       56.39     10.77 o 
  -5   0   4        4.89        9.86      8.41 o 
  -4   0   4      160.52      166.27      9.11 o 
  -3   0   4      825.37      806.82     13.65 o 
  -2   0   4      111.10      102.98      6.26 o 
  -1   0   4     1083.35     1021.40     13.32 o 
   0   0   4      222.56      213.94      5.00 o 
   1   0   4       13.44       24.49      4.74 o 
   2   0   4      212.11      209.63      6.92 o 
   3   0   4     1327.74     1351.91     15.98 o 
   4   0   4        1.12        9.80      5.85 o 
   5   0   4      181.61      164.40      9.80 o 
   6   0   4        1.28        8.71      8.71 o 
   7   0   4        0.75       11.54     10.39 o 
   8   0   4        3.32        0.61     11.70 o 
   9   0   4        3.67       20.89     11.66 o 
  -8   1   4        1.70        4.66     11.75 o 
  -7   1   4        0.13       11.15     11.50 o 
  -6   1   4       30.42       40.32     11.15 o 
  -5   1   4        7.93        5.08      9.37 o 
  -4   1   4      116.03      111.67      9.25 o 
  -3   1   4      203.15      203.18      8.48 o 
  -2   1   4       12.77       25.30      5.59 o 
  -1   1   4      832.95      824.21     12.18 o 
   0   1   4     1818.17     1770.80     49.49 o 
   1   1   4      116.61       96.60      5.79 o 
   2   1   4     2681.52     2799.02     21.76 o 
   3   1   4       59.67       55.82      5.34 o 
   4   1   4       60.11       58.75      5.95 o 
   5   1   4       80.61       81.84      7.60 o 
   6   1   4      150.44      152.40     10.25 o 
   7   1   4       40.29       19.40     10.17 o 
   8   1   4      138.59       96.94     13.06 o 
   9   1   4        0.56        2.15     11.63 o 
  -7   2   4        3.59        4.44     11.89 o 
  -6   2   4        1.28        1.72     10.89 o 
  -5   2   4        0.14        9.41      9.76 o 
  -4   2   4       28.42       49.67      8.81 o 
  -3   2   4       25.11       22.56      7.74 o 
  -2   2   4      156.96      142.76      7.96 o 
  -1   2   4      846.48      807.16     12.89 o 
   0   2   4      781.18      837.95     59.25 o 
   1   2   4      222.20      223.74      7.40 o 
   2   2   4     2716.47     2809.78     22.30 o 
   3   2   4      241.51      274.72      7.54 o 
   4   2   4     1057.47     1079.68     14.46 o 
   5   2   4      546.91      593.84     12.70 o 
   6   2   4       62.58       59.84      8.41 o 
   7   2   4       57.28       54.74     10.20 o 
   8   2   4        4.13        8.25     10.44 o 
   9   2   4        1.04       11.00     11.67 o 
  10   2   4        0.54        9.22     11.94 o 
  -6   3   4       11.12        5.65     12.08 o 
  -5   3   4       46.86       57.79     10.76 o 
  -4   3   4       44.88       60.36     10.13 o 
  -3   3   4        5.81        2.39      8.39 o 
  -2   3   4      285.19      290.51     10.24 o 
  -1   3   4     1038.62      954.77     15.21 o 
   0   3   4       39.82       38.43      5.16 o 
   1   3   4     3736.79     3757.62     29.11 o 
   2   3   4      232.33      214.36      7.69 o 
   3   3   4     1478.64     1570.85     16.86 o 
   4   3   4      739.81      732.58     12.40 o 
   5   3   4      322.61      315.65     10.10 o 
   6   3   4        2.22        7.77      7.77 o 
   7   3   4      200.20      202.18     11.72 o 
   8   3   4       17.93       21.31     10.48 o 
   9   3   4       10.17       11.73     11.73 o 
  10   3   4        0.62       12.69     11.66 o 
  -6   4   4        0.84       11.84     11.84 o 
  -5   4   4        0.16        4.75     11.35 o 
  -4   4   4       63.06       50.56     11.41 o 
  -3   4   4        5.87        3.71      9.37 o 
  -2   4   4      456.32      446.17     13.57 o 
  -1   4   4       98.95       92.97      7.99 o 
   0   4   4      387.27      419.69     46.70 o 
   1   4   4      657.79      639.58     12.82 o 
   2   4   4       24.32        9.52      5.99 o 
   3   4   4      721.19      728.80     12.75 o 
   4   4   4     1194.31     1150.31     16.06 o 
   5   4   4       24.28       21.72      6.97 o 
   6   4   4      772.27      752.74     16.03 o 
   7   4   4      320.93      341.57     13.07 o 
   8   4   4       48.99       37.36     10.57 o 
   9   4   4       73.67       62.39     12.21 o 
  10   4   4        4.50       14.35     11.84 o 
  -5   5   4       25.48       26.80     11.95 o 
  -4   5   4        0.59        2.05     11.01 o 
  -3   5   4      113.58       98.29     11.92 o 
  -2   5   4        7.37       10.20      9.32 o 
  -1   5   4        9.84       13.71      8.20 o 
   0   5   4      268.96      265.97     28.16 o 
   1   5   4      935.59      946.43     16.84 o 
   2   5   4       23.44       24.35      7.13 o 
   3   5   4      703.41      731.50     14.08 o 
   4   5   4      143.93      129.03      8.41 o 
   5   5   4      117.78      122.56      8.74 o 
   6   5   4      425.42      406.99     13.25 o 
   7   5   4        3.71       17.79      8.94 o 
   8   5   4       86.99       89.43     11.49 o 
   9   5   4        5.18        9.48     11.61 o 
  10   5   4        9.26       17.59     12.03 o 
  -4   6   4       12.24        8.20     11.71 o 
  -3   6   4        0.68        2.10     11.41 o 
  -2   6   4        2.83       10.96      9.67 o 
  -1   6   4       11.32       21.83      8.95 o 
   0   6   4      504.88      496.07     61.54 o 
   1   6   4      155.90      169.54     11.26 o 
   2   6   4      660.32      650.50     15.34 o 
   3   6   4      836.52      810.03     16.63 o 
   4   6   4        8.27        4.22      7.87 o 
   5   6   4      567.62      608.66     14.74 o 
   6   6   4      359.84      363.90     13.26 o 
   7   6   4        5.06        6.29      9.51 o 
   8   6   4       40.85       22.07     11.42 o 
   9   6   4        0.59        6.01     11.59 o 
  10   6   4       12.51       36.55     11.33 o 
  -3   7   4        0.06        1.53     11.47 o 
  -2   7   4       27.11        8.79     11.64 o 
  -1   7   4       13.07        0.88     11.00 o 
   0   7   4      121.12      120.55     38.65 o 
   1   7   4      164.42      169.55     12.56 o 
   2   7   4      334.85      318.85     13.81 o 
   3   7   4       14.03       13.05      8.76 o 
   4   7   4       52.34       43.73      9.46 o 
   5   7   4      182.14      192.08     11.86 o 
   6   7   4      260.62      281.80     12.99 o 
   7   7   4        2.20        8.84     10.07 o 
   8   7   4      129.20      138.29     12.41 o 
   9   7   4       45.90       56.44     12.39 o 
  10   7   4        0.51        2.21     11.96 o 
  -2   8   4        2.02       16.27     11.11 o 
  -1   8   4        8.06        2.16     11.17 o 
   0   8   4        0.35        2.38     12.10 o 
   1   8   4       17.70       26.14     11.21 o 
   2   8   4        1.84        5.24     10.61 o 
   3   8   4       41.56       37.32     10.18 o 
   4   8   4        2.26       10.18     10.18 o 
   5   8   4      379.19      352.93     15.57 o 
   6   8   4        2.96       12.89     10.50 o 
   7   8   4      303.67      292.72     15.17 o 
   8   8   4        8.67        7.24     11.71 o 
   9   8   4        6.78       15.38     11.86 o 
  10   8   4        4.24       17.12     11.86 o 
   0   9   4        0.60        7.11      8.38 o 
   1   9   4       36.68       68.44     13.47 o 
   2   9   4       65.10       86.91     13.05 o 
   3   9   4        5.00        5.11     10.60 o 
   4   9   4       89.73       90.37     11.82 o 
   5   9   4       37.74       53.99     12.36 o 
   6   9   4       20.92        4.21     11.88 o 
   7   9   4       30.11       36.67     12.01 o 
   8   9   4       34.59       42.31     12.19 o 
   9   9   4        0.69        3.50     12.15 o 
   2  10   4        0.89        1.89     12.27 o 
   3  10   4        2.36        3.90     11.76 o 
   4  10   4       30.35       21.48     11.67 o 
   5  10   4       15.33       26.06     12.79 o 
   6  10   4       30.88       20.95     13.46 o 
   7  10   4       58.07       53.74     13.11 o 
   8  10   4        3.67       14.05     12.02 o 
  -5  -8   5        1.09       12.86     11.57 o 
  -4  -8   5        2.36       24.92     12.27 o 
  -3  -8   5        0.10       13.03     13.03 o 
  -2  -8   5        1.89       13.86     13.86 o 
  -1  -8   5       16.21       18.72     13.58 o 
  -7  -7   5        0.02       11.90     11.90 o 
  -6  -7   5        2.43        0.87     11.99 o 
  -5  -7   5        0.12       11.91     11.91 o 
  -4  -7   5        5.92       19.54     12.11 o 
  -3  -7   5        9.85        5.59     12.40 o 
  -2  -7   5       22.56       25.22     12.90 o 
  -1  -7   5        3.85        7.21     12.75 o 
   0  -7   5       39.30       33.63      9.53 o 
   1  -7   5        2.34       11.73     13.01 o 
  -7  -6   5        3.13        5.63     11.99 o 
  -6  -6   5       59.45       49.26     12.49 o 
  -5  -6   5       38.72       21.42     12.01 o 
  -4  -6   5       23.04       25.64     11.48 o 
  -3  -6   5       50.34       38.94     11.93 o 
  -2  -6   5        2.81       16.24     11.21 o 
  -1  -6   5       56.08       70.17     12.60 o 
   0  -6   5        1.67        8.03      9.31 o 
   1  -6   5       25.33       35.14     12.52 o 
   2  -6   5        0.03        1.91     12.64 o 
   3  -6   5        3.31        1.29     12.47 o 
  -8  -5   5        0.69       12.92     12.92 o 
  -7  -5   5       63.33       42.47     13.19 o 
  -6  -5   5       63.80       58.43     12.33 o 
  -5  -5   5       59.36       66.77     11.41 o 
  -4  -5   5       57.17       77.92     10.86 o 
  -3  -5   5        0.98        8.74     10.27 o 
  -2  -5   5        0.20        6.06      9.96 o 
  -1  -5   5        9.48       12.99     10.39 o 
   0  -5   5       19.78       16.01      7.65 o 
   1  -5   5        0.17        1.73     10.86 o 
   2  -5   5        1.20        0.00     11.85 o 
   3  -5   5        0.93       10.52     11.82 o 
   4  -5   5        4.00       22.13     12.68 o 
  -8  -4   5        3.18       11.36     13.10 o 
  -7  -4   5       59.91       54.94     12.83 o 
  -6  -4   5        4.06       11.42     11.42 o 
  -5  -4   5      164.03      152.39     12.95 o 
  -4  -4   5       22.22       37.07      9.46 o 
  -3  -4   5        0.54        8.18      8.74 o 
  -2  -4   5      141.97      185.47     10.92 o 
  -1  -4   5      402.18      433.56     14.74 o 
   0  -4   5        1.60       15.56     11.15 o 
   1  -4   5      100.27      110.23     11.20 o 
   2  -4   5        4.18        1.05     10.76 o 
   3  -4   5        1.62       10.49     11.39 o 
   4  -4   5        0.68       11.94     11.94 o 
   5  -4   5        2.04       14.49     12.32 o 
  -8  -3   5        0.46        6.77     12.72 o 
  -7  -3   5        2.57        5.65     12.47 o 
  -6  -3   5        2.44       11.52     10.70 o 
  -5  -3   5        3.08        0.25      9.95 o 
  -4  -3   5       20.47       29.54      8.89 o 
  -3  -3   5       16.15        4.81      8.57 o 
  -2  -3   5      452.46      475.84     13.53 o 
  -1  -3   5       79.86       85.66      8.95 o 
   0  -3   5      283.74      308.35     26.28 o 
   1  -3   5        8.58        0.00      8.71 o 
   2  -3   5       13.82        0.25      9.50 o 
   3  -3   5        3.01        9.29      9.81 o 
   4  -3   5      137.86      142.18     12.39 o 
   5  -3   5        1.47        4.79     11.91 o 
   6  -3   5       10.60        0.64     12.75 o 
  -8  -2   5       17.33       20.83     12.91 o 
  -7  -2   5        5.28        3.28     12.09 o 
  -6  -2   5       60.56       66.43     11.65 o 
  -5  -2   5      165.41      181.12     11.86 o 
  -4  -2   5       58.21       40.38      9.42 o 
  -3  -2   5      240.37      238.56     10.61 o 
  -2  -2   5      215.33      199.04      9.60 o 
  -1  -2   5      137.01      164.70      8.95 o 
   0  -2   5       71.36       80.20      5.79 o 
   1  -2   5       64.64       61.82      7.94 o 
   2  -2   5        4.12        6.84      7.93 o 
   3  -2   5      159.20      153.40     10.92 o 
   4  -2   5        7.73       13.86      9.53 o 
   5  -2   5        5.23        4.09     10.92 o 
   6  -2   5       41.52       34.78     12.47 o 
   7  -2   5       13.50       19.75     12.89 o 
  -8  -1   5        0.40       12.23     12.23 o 
  -7  -1   5        1.02        0.61     11.68 o 
  -6  -1   5       59.27       49.06     11.88 o 
  -5  -1   5       93.69      127.79     10.51 o 
  -4  -1   5       38.62       44.81      9.14 o 
  -3  -1   5      280.78      279.30     10.83 o 
  -2  -1   5       92.53       98.78      7.81 o 
  -1  -1   5        3.31        3.82      6.38 o 
   0  -1   5      775.50      799.53     11.28 o 
   1  -1   5      605.91      637.86     13.16 o 
   2  -1   5       73.69       62.90      8.07 o 
   3  -1   5      175.96      173.68      9.78 o 
   4  -1   5       15.52       17.84      8.55 o 
   5  -1   5       13.96       18.29      9.56 o 
   6  -1   5       98.92      101.67     12.04 o 
   7  -1   5        0.10       12.38     12.38 o 
   8  -1   5        8.52       47.04     12.19 o 
  -7   0   5        1.12        5.22     12.42 o 
  -6   0   5        6.18       29.56     11.19 o 
  -5   0   5        7.17        9.17      9.94 o 
  -4   0   5        6.81       12.13      8.30 o 
  -3   0   5      200.62      208.43      9.75 o 
  -2   0   5      318.15      330.88     10.24 o 
  -1   0   5      573.69      530.51     11.62 o 
   0   0   5     1203.74     1219.16     24.97 o 
   1   0   5       42.24       47.74      6.52 o 
   2   0   5      191.10      197.48      8.56 o 
   3   0   5      104.38      114.01      8.14 o 
   4   0   5       18.59       22.51      7.20 o 
   5   0   5       91.61       72.73      9.82 o 
   6   0   5       97.34       96.96     11.27 o 
   7   0   5        0.05       17.85     10.82 o 
   8   0   5       16.29       20.70     12.52 o 
  -7   1   5        2.73        0.93     12.34 o 
  -6   1   5        7.38        1.20     11.78 o 
  -5   1   5        0.15        1.90     10.07 o 
  -4   1   5      163.58      179.05     11.22 o 
  -3   1   5      229.96      246.75     11.07 o 
  -2   1   5       44.61       45.30      7.15 o 
  -1   1   5      470.33      425.14     10.88 o 
   0   1   5      756.26      772.71     12.95 o 
   1   1   5       13.02        8.72      6.14 o 
   2   1   5     1985.79     2037.51     20.74 o 
   3   1   5      444.59      462.90     10.94 o 
   4   1   5      365.40      385.28     10.81 o 
   5   1   5      203.68      228.35     10.56 o 
   6   1   5       16.35       11.00      9.19 o 
   7   1   5       46.38       34.49     10.88 o 
   8   1   5        5.93        3.57     12.06 o 
   9   1   5        7.64        3.47     12.81 o 
  -7   2   5        1.69        3.38     12.25 o 
  -6   2   5        2.08        8.27     12.04 o 
  -5   2   5        0.21        1.73     10.89 o 
  -4   2   5       97.90      113.37     11.35 o 
  -3   2   5      232.93      252.94     11.78 o 
  -2   2   5      155.69      159.07      9.33 o 
  -1   2   5     1513.80     1495.28     19.69 o 
   0   2   5        1.09        4.59      5.19 o 
   1   2   5     3086.68     3310.94     28.57 o 
   2   2   5      916.82      854.23     14.04 o 
   3   2   5        1.48        5.83      5.86 o 
   4   2   5      170.10      167.85      8.50 o 
   5   2   5      451.77      451.31     12.84 o 
   6   2   5        4.48       12.50      8.59 o 
   7   2   5       69.50       80.93     10.89 o 
   8   2   5       12.08       21.84     11.05 o 
   9   2   5        2.94        4.30     11.94 o 
  -6   3   5       11.19       32.27     12.05 o 
  -5   3   5       14.84        3.32     12.24 o 
  -4   3   5       89.74       83.80     12.28 o 
  -3   3   5       36.54       52.55      9.74 o 
  -2   3   5      191.63      201.17     10.84 o 
  -1   3   5      112.40      110.27      8.78 o 
   0   3   5       31.16       28.71      7.28 o 
   1   3   5      786.95      806.10     14.62 o 
   2   3   5      222.32      206.08      8.85 o 
   3   3   5      196.68      187.30      8.52 o 
   4   3   5     1172.27     1197.25     17.25 o 
   5   3   5      167.17      175.99      9.58 o 
   6   3   5      360.57      362.29     13.07 o 
   7   3   5      258.39      276.27     13.23 o 
   8   3   5        5.77        0.27     10.95 o 
   9   3   5        4.24       12.02     12.02 o 
  10   3   5        0.82        2.48     12.03 o 
  -5   4   5       41.21       42.42     12.67 o 
  -4   4   5        6.08        5.91     10.84 o 
  -3   4   5       36.82       36.00     10.67 o 
  -2   4   5      240.68      248.34     12.26 o 
  -1   4   5      332.83      315.01     12.24 o 
   0   4   5      371.29      384.35     27.16 o 
   1   4   5     1041.27     1066.08     17.67 o 
   2   4   5        0.24        2.55      6.85 o 
   3   4   5      834.03      847.02     15.01 o 
   4   4   5      583.16      562.58     13.04 o 
   5   4   5      187.30      191.14     10.03 o 
   6   4   5      352.34      335.20     12.92 o 
   7   4   5        1.45        6.68      9.35 o 
   8   4   5       10.39        8.64     10.49 o 
   9   4   5       23.05       40.59     11.79 o 
  10   4   5        8.04       23.33     12.02 o 
  -5   5   5        4.41        4.86     11.82 o 
  -4   5   5        4.44        9.25     11.98 o 
  -3   5   5        5.18       18.17     11.17 o 
  -2   5   5      106.55      117.18     11.41 o 
  -1   5   5        0.11        5.16      9.04 o 
   0   5   5      740.50      720.98     68.79 o 
   1   5   5      268.90      281.63     12.59 o 
   2   5   5      226.60      215.14     10.85 o 
   3   5   5      768.20      766.57     15.92 o 
   4   5   5      575.62      600.80     13.98 o 
   5   5   5       10.05       11.31      8.29 o 
   6   5   5      488.31      513.09     14.72 o 
   7   5   5        4.29       14.14      9.63 o 
   8   5   5      104.10      100.88     12.25 o 
   9   5   5        1.06        8.18     11.28 o 
  10   5   5        1.91        2.52     12.43 o 
  -4   6   5        4.90        0.91     11.84 o 
  -3   6   5        3.52        8.63     11.54 o 
  -2   6   5       26.83       19.21     11.93 o 
  -1   6   5      153.89      125.11     12.26 o 
   0   6   5      182.03      183.35     32.72 o 
   1   6   5      218.15      221.31     12.64 o 
   2   6   5      291.32      267.26     12.56 o 
   3   6   5      230.45      222.80     11.42 o 
   4   6   5       15.78       17.08      8.76 o 
   5   6   5      448.05      466.35     14.28 o 
   6   6   5      112.26      130.78     10.83 o 
   7   6   5        1.37       14.48     10.32 o 
   8   6   5        1.74        0.85     11.00 o 
   9   6   5      175.95      196.74     13.71 o 
  10   6   5        9.60        1.27     12.55 o 
  -3   7   5        4.49       21.13     11.42 o 
  -2   7   5        4.65       12.19     12.19 o 
  -1   7   5       19.22       18.39     11.66 o 
   0   7   5        0.80        0.33     10.70 o 
   1   7   5       28.47       30.60     11.23 o 
   2   7   5        9.38        9.00     10.20 o 
   3   7   5      388.97      367.87     14.59 o 
   4   7   5       79.11       68.57     11.18 o 
   5   7   5      762.88      768.53     18.74 o 
   6   7   5       19.92       29.48     10.31 o 
   7   7   5      158.71      156.21     12.82 o 
   8   7   5      161.17      168.55     13.86 o 
   9   7   5        0.17       12.29     12.29 o 
  10   7   5       16.99        4.42     12.63 o 
  -1   8   5       32.21       37.21     11.68 o 
   0   8   5       41.61       43.47      8.79 o 
   1   8   5       23.76       21.28     12.58 o 
   2   8   5      124.27      146.08     12.88 o 
   3   8   5        2.33       25.45     10.67 o 
   4   8   5       83.53       87.53     11.84 o 
   5   8   5       67.89       93.52     11.69 o 
   6   8   5       25.22       34.05     11.28 o 
   7   8   5       22.38       32.29     12.05 o 
   8   8   5       88.39       86.21     13.32 o 
   9   8   5        0.10       13.81     11.64 o 
  10   8   5       34.74       25.22     12.69 o 
   0   9   5       19.23        8.43      8.96 o 
   1   9   5        9.29        6.06     13.39 o 
   2   9   5        7.12        6.54     12.68 o 
   3   9   5        0.32        5.12     11.54 o 
   4   9   5      160.34      133.29     13.35 o 
   5   9   5      100.21      105.79     13.61 o 
   6   9   5       28.72       46.98     13.01 o 
   7   9   5       73.84       53.76     13.76 o 
   8   9   5        8.67        3.47     12.58 o 
   9   9   5        8.16        6.60     12.44 o 
   2  10   5        5.10       11.03     12.96 o 
   3  10   5        5.32        9.24     11.98 o 
   4  10   5       42.86       44.83     12.00 o 
   5  10   5        1.31        7.60     12.50 o 
   6  10   5       37.62       33.49     13.89 o 
   7  10   5       67.02       94.14     13.25 o 
   8  10   5        0.96       27.13     12.48 o 
  -5  -7   6        2.78        6.76     12.14 o 
  -4  -7   6        3.66        7.54     12.91 o 
  -3  -7   6        4.65        5.62     13.45 o 
  -2  -7   6        2.43       14.46     14.46 o 
  -1  -7   6       13.41        5.70     14.85 o 
   0  -7   6        0.20        4.47      9.89 o 
  -6  -6   6       18.64        8.62     12.56 o 
  -5  -6   6       17.85       21.56     12.36 o 
  -4  -6   6        4.28        7.40     12.52 o 
  -3  -6   6        6.45        2.41     12.72 o 
  -2  -6   6        5.77        6.52     13.42 o 
  -1  -6   6        5.12       27.92     12.80 o 
   0  -6   6        0.25       14.57      9.18 o 
   1  -6   6        1.76       15.22     13.09 o 
   2  -6   6        0.02        4.02     13.71 o 
  -7  -5   6        6.54        3.06     12.95 o 
  -6  -5   6        4.98       21.83     12.02 o 
  -5  -5   6        1.29        8.40     11.88 o 
  -4  -5   6       29.25       43.71     12.12 o 
  -3  -5   6       96.42       88.62     13.19 o 
  -2  -5   6       26.71       29.90     12.49 o 
  -1  -5   6       47.59       69.69     12.49 o 
   0  -5   6        5.10        3.81      8.56 o 
   1  -5   6        0.67        6.37     12.31 o 
   2  -5   6        3.77        3.24     12.79 o 
   3  -5   6        7.15       10.84     13.30 o 
  -7  -4   6        0.22       19.53     12.40 o 
  -6  -4   6        0.07        3.58     12.28 o 
  -5  -4   6        2.01        1.98     11.25 o 
  -4  -4   6       52.32       60.41     11.69 o 
  -3  -4   6       21.69       47.63     10.73 o 
  -2  -4   6      111.94      140.90     12.82 o 
  -1  -4   6       10.01       20.05     10.78 o 
   0  -4   6        0.05        0.76      7.72 o 
   1  -4   6        4.81        4.65     11.80 o 
   2  -4   6       64.36       64.02     12.73 o 
   3  -4   6        3.43       12.97     12.97 o 
   4  -4   6        1.33       12.82     12.82 o 
   5  -4   6        4.74        1.96     13.44 o 
  -7  -3   6       46.46       48.05     13.81 o 
  -6  -3   6        0.07       11.35     12.04 o 
  -5  -3   6       80.48       88.41     12.09 o 
  -4  -3   6        9.31        7.50     10.33 o 
  -3  -3   6       22.35       11.54      9.79 o 
  -2  -3   6       61.59       67.01     10.49 o 
  -1  -3   6       93.47       68.21     11.27 o 
   0  -3   6       50.98       55.70     16.55 o 
   1  -3   6      157.38      143.44     12.12 o 
   2  -3   6       44.75       29.27     11.28 o 
   3  -3   6       13.47        0.56     11.67 o 
   4  -3   6       16.70       27.51     12.11 o 
   5  -3   6       12.32       17.80     12.57 o 
   6  -3   6        0.95       12.94     12.69 o 
  -7  -2   6        2.12       17.38     13.10 o 
  -6  -2   6       27.09       13.25     13.07 o 
  -5  -2   6        5.11       26.80     10.74 o 
  -4  -2   6        6.40        4.81     10.16 o 
  -3  -2   6       47.55       63.08      9.76 o 
  -2  -2   6      259.48      255.27     12.20 o 
  -1  -2   6        1.72        4.41      8.48 o 
   0  -2   6       27.44       31.36      6.65 o 
   1  -2   6       17.43       24.55      9.14 o 
   2  -2   6       64.88       37.96     10.64 o 
   3  -2   6       41.40       44.22     10.68 o 
   4  -2   6      172.09      177.55     13.03 o 
   5  -2   6        0.92        5.08     11.93 o 
   6  -2   6       22.52       31.77     12.77 o 
   7  -2   6        1.89       10.05     12.60 o 
  -7  -1   6        8.68        7.33     13.13 o 
  -6  -1   6        0.43       15.53     12.43 o 
  -5  -1   6       34.45       46.35     11.56 o 
  -4  -1   6        1.53        3.25      9.93 o 
  -3  -1   6      353.51      347.86     13.00 o 
  -2  -1   6      149.97      137.65      9.93 o 
  -1  -1   6      110.88      110.68      9.79 o 
   0  -1   6      317.69      322.20      8.45 o 
   1  -1   6       26.54       18.20      8.48 o 
   2  -1   6      169.70      165.37     10.55 o 
   3  -1   6       97.18      102.46     10.58 o 
   4  -1   6        0.75        9.89      9.89 o 
   5  -1   6        1.48        9.24     10.43 o 
   6  -1   6       14.39       21.60     12.41 o 
   7  -1   6        0.08        1.29     12.84 o 
  -7   0   6        0.44       27.05     12.84 o 
  -6   0   6       49.60       30.68     13.83 o 
  -5   0   6       21.12       14.46     11.25 o 
  -4   0   6       82.20       87.24     10.90 o 
  -3   0   6       87.97       94.82     10.31 o 
  -2   0   6       47.98       54.82      8.68 o 
  -1   0   6      150.96      144.04      9.67 o 
   0   0   6     1146.34     1161.93     21.66 o 
   1   0   6       89.70       92.20      8.67 o 
   2   0   6      467.19      422.91     12.91 o 
   3   0   6      349.30      343.14     12.32 o 
   4   0   6       30.15       19.42      8.84 o 
   5   0   6      184.40      191.36     12.14 o 
   6   0   6       10.76       11.89     11.12 o 
   7   0   6       34.49       18.71     13.08 o 
   8   0   6        2.54       13.32     13.32 o 
  -7   1   6        0.22        3.22     13.25 o 
  -6   1   6        3.76        2.91     13.32 o 
  -5   1   6       10.82        0.31     11.99 o 
  -4   1   6       40.16       51.42     11.07 o 
  -3   1   6      231.25      264.80     12.61 o 
  -2   1   6      103.20       85.50      9.91 o 
  -1   1   6     1569.43     1512.95     21.29 o 
   0   1   6       97.05       97.50      6.17 o 
   1   1   6      420.20      441.20     12.41 o 
   2   1   6      330.40      302.32     10.71 o 
   3   1   6       84.31       81.32      8.47 o 
   4   1   6       35.24       26.98      8.45 o 
   5   1   6       95.77      109.14      9.94 o 
   6   1   6       42.44       54.71     10.63 o 
   7   1   6        9.30       18.11     11.70 o 
   8   1   6       14.95       11.62     12.76 o 
   9   1   6        0.49        2.91     13.16 o 
  -6   2   6       14.53        3.90     13.31 o 
  -5   2   6       46.70       35.73     13.43 o 
  -4   2   6       86.64       87.45     12.53 o 
  -3   2   6        0.63        3.34      9.97 o 
  -2   2   6      124.73      111.15     10.68 o 
  -1   2   6      323.55      320.65     12.20 o 
   0   2   6        5.05        2.79      5.36 o 
   1   2   6      619.45      627.36     14.30 o 
   2   2   6      490.67      469.05     12.58 o 
   3   2   6       20.29        6.64      7.60 o 
   4   2   6      865.18      887.09     16.72 o 
   5   2   6      387.22      387.86     13.40 o 
   6   2   6       36.68       23.39     10.33 o 
   7   2   6      118.34      116.92     12.93 o 
   8   2   6        0.26        8.24     11.95 o 
   9   2   6       10.49       29.68     13.17 o 
  -5   3   6       13.09       17.32     12.73 o 
  -4   3   6       27.24       42.20     12.82 o 
  -3   3   6       26.88       41.03     10.84 o 
  -2   3   6      195.86      203.96     12.08 o 
  -1   3   6      474.18      458.61     14.12 o 
   0   3   6       75.30       86.64     12.42 o 
   1   3   6      943.94     1005.68     17.73 o 
   2   3   6      280.42      271.02     11.20 o 
   3   3   6      305.81      291.24     11.25 o 
   4   3   6      629.13      673.32     14.89 o 
   5   3   6       28.55       21.84      8.90 o 
   6   3   6      239.81      233.77     12.57 o 
   7   3   6        9.85       22.74     11.00 o 
   8   3   6        0.02        0.00     12.22 o 
   9   3   6        1.09       12.80     12.80 o 
  -5   4   6        0.17       12.80     12.80 o 
  -4   4   6        2.79       13.26     12.19 o 
  -3   4   6       27.41       31.52     11.45 o 
  -2   4   6      326.56      332.35     14.69 o 
  -1   4   6       25.12       23.82      9.72 o 
   0   4   6      832.19      780.05     55.44 o 
   1   4   6      210.20      212.04     11.80 o 
   2   4   6      115.93      139.79      9.95 o 
   3   4   6      128.52      118.77      9.94 o 
   4   4   6      809.70      770.71     16.84 o 
   5   4   6       34.53       29.73      8.88 o 
   6   4   6      184.65      176.79     12.15 o 
   7   4   6        2.38        7.25     10.63 o 
   8   4   6        0.48        0.60     11.67 o 
   9   4   6        4.08       13.16     13.16 o 
  10   4   6        2.32        2.23     12.88 o 
  -4   5   6        6.83       10.86     12.25 o 
  -3   5   6       39.76       15.36     13.18 o 
  -2   5   6       24.93       37.89     11.72 o 
  -1   5   6      153.28      147.70     12.18 o 
   0   5   6      201.07      199.15     10.85 o 
   1   5   6      143.74      162.79     11.38 o 
   2   5   6      236.19      265.61     12.51 o 
   3   5   6     1402.28     1325.39     22.10 o 
   4   5   6        8.04       20.61      9.02 o 
   5   5   6      154.33      153.58     11.58 o 
   6   5   6       35.02       12.68     10.67 o 
   7   5   6      380.55      398.75     15.75 o 
   8   5   6        4.39       27.20     11.76 o 
   9   5   6      129.21      129.77     14.26 o 
  10   5   6       25.21       27.04     12.56 o 
  -3   6   6        4.82       11.15     11.73 o 
  -2   6   6        0.15        5.94     11.89 o 
  -1   6   6        4.52        8.97     10.98 o 
   0   6   6        2.48        0.71      7.73 o 
   1   6   6       48.19       83.84     10.80 o 
   2   6   6       57.08       76.37     10.72 o 
   3   6   6      445.18      456.72     15.49 o 
   4   6   6       34.47       20.61     10.33 o 
   5   6   6      574.85      575.17     17.12 o 
   6   6   6      474.12      494.21     16.54 o 
   7   6   6      108.70      102.48     12.34 o 
   8   6   6      128.61      136.87     14.30 o 
   9   6   6        1.39       19.81     12.23 o 
  10   6   6       11.60        3.50     12.91 o 
  -2   7   6        9.44       12.58     12.58 o 
  -1   7   6       90.56       94.01     13.02 o 
   0   7   6       59.36       59.54      8.85 o 
   1   7   6       29.39       34.35     12.15 o 
   2   7   6      213.08      225.71     14.02 o 
   3   7   6       72.05       84.98     12.16 o 
   4   7   6       56.41       69.40     11.52 o 
   5   7   6       92.86      108.49     12.30 o 
   6   7   6        9.16       12.12     11.23 o 
   7   7   6        7.61        4.15     11.62 o 
   8   7   6      109.66      106.15     13.89 o 
   9   7   6       24.92       39.65     12.58 o 
  10   7   6       30.27       33.33     12.69 o 
  -1   8   6        0.44       12.30     12.30 o 
   0   8   6        2.41        9.05      9.05 o 
   1   8   6        1.31       12.84     12.84 o 
   2   8   6      202.85      203.85     15.12 o 
   3   8   6       57.18       39.03     13.15 o 
   4   8   6      208.19      186.73     14.06 o 
   5   8   6      198.42      214.09     14.74 o 
   6   8   6        0.04       18.29     12.04 o 
   7   8   6      137.15      160.17     14.20 o 
   8   8   6       89.97      100.93     13.50 o 
   9   8   6        3.21        2.85     12.61 o 
   1   9   6        5.59        4.22     12.85 o 
   2   9   6       17.42       12.97     12.63 o 
   3   9   6       15.46       22.64     12.18 o 
   4   9   6       83.72       73.25     14.35 o 
   5   9   6       41.26       27.89     13.63 o 
   6   9   6       16.39       41.10     13.13 o 
   7   9   6      121.65      101.24     15.28 o 
   8   9   6       19.39        1.30     13.43 o 
   9   9   6       11.33       17.40     12.44 o 
   3  10   6       20.53       14.00     12.64 o 
   4  10   6       51.44       17.82     13.33 o 
   5  10   6        1.47       19.62     12.73 o 
   6  10   6       48.29       38.83     13.71 o 
   7  10   6       54.56       68.21     14.07 o 
  -5  -6   7        2.19       13.01     13.01 o 
  -4  -6   7       13.86        6.21     13.45 o 
  -3  -6   7        3.53       13.81     13.81 o 
  -2  -6   7        5.61       21.62     14.10 o 
  -1  -6   7        0.10        0.69     14.52 o 
   0  -6   7        3.25       10.58     10.00 o 
   1  -6   7        0.76        3.91     13.86 o 
  -6  -5   7        2.55        0.00     12.84 o 
  -5  -5   7       14.14       17.49     12.29 o 
  -4  -5   7       14.32        4.00     13.08 o 
  -3  -5   7        3.66        6.52     13.09 o 
  -2  -5   7        6.69       17.79     13.65 o 
  -1  -5   7       12.43       26.53     13.91 o 
   0  -5   7        4.63       13.96      9.58 o 
   1  -5   7        8.18       19.49     13.71 o 
   2  -5   7        0.29        1.05     13.63 o 
  -6  -4   7        1.23        5.64     12.86 o 
  -5  -4   7        0.58        0.91     12.22 o 
  -4  -4   7       14.97       17.96     12.27 o 
  -3  -4   7       19.92       27.53     12.06 o 
  -2  -4   7       29.11       49.24     12.75 o 
  -1  -4   7       15.43        6.69     12.74 o 
   0  -4   7       16.16       19.11     12.29 o 
   1  -4   7        3.55        8.16     13.03 o 
   2  -4   7        0.37       13.40     13.40 o 
   3  -4   7        3.57       13.62     13.62 o 
   4  -4   7        0.03       30.63     13.22 o 
  -6  -3   7        0.03        0.96     12.94 o 
  -5  -3   7       53.05       47.81     13.34 o 
  -4  -3   7       21.54       41.23     11.81 o 
  -3  -3   7       64.23       67.97     12.14 o 
  -2  -3   7        2.02        4.16     11.11 o 
  -1  -3   7        4.75        8.43     11.85 o 
   0  -3   7       11.59       21.35      8.15 o 
   1  -3   7       34.15       24.29     12.39 o 
   2  -3   7       53.16       52.57     12.28 o 
   3  -3   7        3.39        0.94     12.98 o 
   4  -3   7       18.59       19.98     13.60 o 
   5  -3   7        0.18        9.97     13.52 o 
  -6  -2   7        1.80        0.00     13.03 o 
  -5  -2   7       31.85       41.12     12.49 o 
  -4  -2   7        6.26        5.74     11.16 o 
  -3  -2   7       15.82       40.21     10.96 o 
  -2  -2   7      190.40      172.62     12.96 o 
  -1  -2   7        9.74        7.77     10.68 o 
   0  -2   7      302.91      299.18     10.31 o 
   1  -2   7       72.51       72.29     11.56 o 
   2  -2   7       25.37       17.18     11.89 o 
   3  -2   7       21.17       49.80     11.57 o 
   4  -2   7        2.93       12.90     12.38 o 
   5  -2   7       11.27        7.08     13.05 o 
   6  -2   7        4.79       11.22     13.18 o 
  -6  -1   7       11.45       13.70     13.70 o 
  -5  -1   7        1.71        5.88     12.44 o 
  -4  -1   7        6.54       13.47     10.91 o 
  -3  -1   7       94.91      101.73     11.82 o 
  -2  -1   7      113.23       96.57     11.37 o 
  -1  -1   7        7.28        2.46      9.89 o 
   0  -1   7      152.34      146.12      8.38 o 
   1  -1   7      110.04      101.85     11.00 o 
   2  -1   7       31.68       43.34     10.28 o 
   3  -1   7      127.44      113.46     12.28 o 
   4  -1   7        6.09       20.87     10.93 o 
   5  -1   7       21.55       22.04     12.82 o 
   6  -1   7        0.82       17.94     12.73 o 
   7  -1   7        0.41       15.53     13.37 o 
  -6   0   7        5.16        2.01     14.22 o 
  -5   0   7       22.88       43.88     13.09 o 
  -4   0   7       65.66       96.32     12.21 o 
  -3   0   7      358.90      369.98     15.10 o 
  -2   0   7        2.38        7.15      9.66 o 
  -1   0   7      676.62      673.06     16.77 o 
   0   0   7      168.84      172.21     15.49 o 
   1   0   7      123.16      125.10     10.91 o 
   2   0   7      183.31      172.57     11.39 o 
   3   0   7       48.15       48.39     10.37 o 
   4   0   7       13.42        7.75     10.52 o 
   5   0   7        2.34        6.42     10.85 o 
   6   0   7       10.86       13.64     11.84 o 
   7   0   7        0.29        8.74     12.90 o 
  -6   1   7       17.63       15.22     13.87 o 
  -5   1   7        7.26       16.75     12.91 o 
  -4   1   7       34.22       32.07     12.36 o 
  -3   1   7       30.14       32.90     11.20 o 
  -2   1   7       30.31       21.76     10.56 o 
  -1   1   7      211.76      187.44     12.17 o 
   0   1   7       17.21       21.89      6.21 o 
   1   1   7       82.75       84.67     10.22 o 
   2   1   7      644.54      575.60     15.94 o 
   3   1   7      257.44      242.55     12.34 o 
   4   1   7      320.95      299.72     13.38 o 
   5   1   7      285.65      319.02     13.68 o 
   6   1   7       11.38        0.57     11.50 o 
   7   1   7       27.12       17.66     13.06 o 
   8   1   7        0.06        6.87     13.03 o 
  -5   2   7        0.25        3.68     12.78 o 
  -4   2   7       35.66       39.67     13.34 o 
  -3   2   7       42.43       58.58     11.75 o 
  -2   2   7      166.46      158.22     12.71 o 
  -1   2   7      273.74      273.96     13.28 o 
   0   2   7        8.80       17.00      9.26 o 
   1   2   7      219.22      209.50     11.90 o 
   2   2   7      388.22      382.40     13.71 o 
   3   2   7      237.44      245.30     11.92 o 
   4   2   7      427.06      424.98     14.51 o 
   5   2   7       63.18       50.71     10.68 o 
   6   2   7       16.30       32.13     11.06 o 
   7   2   7        0.64       12.49     12.49 o 
   8   2   7       49.12       52.07     13.92 o 
  -5   3   7        7.61        4.00     13.51 o 
  -4   3   7       67.89       76.79     13.73 o 
  -3   3   7      108.47      116.99     13.64 o 
  -2   3   7      507.41      492.35     17.58 o 
  -1   3   7       14.27       25.15      9.99 o 
   0   3   7       44.41       28.24     21.39 o 
   1   3   7      405.98      424.42     14.75 o 
   2   3   7      207.20      207.43     12.16 o 
   3   3   7      282.28      242.27     12.89 o 
   4   3   7      144.25      135.73     11.17 o 
   5   3   7        5.15       20.32      9.88 o 
   6   3   7        1.13       14.21     10.41 o 
   7   3   7       72.54       78.95     13.25 o 
   8   3   7        8.80        1.57     13.72 o 
   9   3   7       46.01       33.83     13.77 o 
  -4   4   7        2.14       14.90     12.54 o 
  -3   4   7        8.78       10.93     12.86 o 
  -2   4   7       13.83       19.42     11.62 o 
  -1   4   7       13.90       20.14     10.92 o 
   0   4   7      353.46      334.80     24.65 o 
   1   4   7      600.71      640.22     17.86 o 
   2   4   7      173.74      160.48     11.82 o 
   3   4   7      400.20      409.31     14.68 o 
   4   4   7      169.02      173.52     12.20 o 
   5   4   7      123.95      108.17     12.16 o 
   6   4   7      144.93      156.81     13.11 o 
   7   4   7      129.68      133.60     13.94 o 
   8   4   7       19.23       11.63     13.36 o 
   9   4   7        1.61        6.85     13.26 o 
  -3   5   7       13.05        1.00     13.02 o 
  -2   5   7        0.76        2.56     11.95 o 
  -1   5   7       40.14       54.25     11.64 o 
   0   5   7        3.63        0.93     20.41 o 
   1   5   7       48.50       49.08     11.61 o 
   2   5   7       14.01        2.18     11.00 o 
   3   5   7      836.05      832.05     19.51 o 
   4   5   7      171.11      202.14     12.90 o 
   5   5   7      646.29      588.71     18.31 o 
   6   5   7      177.05      180.34     13.62 o 
   7   5   7        5.83        8.07     12.27 o 
   8   5   7        2.12        2.82     12.72 o 
   9   5   7       21.21       16.60     13.38 o 
  -2   6   7        9.94       13.30     13.30 o 
  -1   6   7       22.14       36.35     12.48 o 
   0   6   7      269.07      258.99     11.34 o 
   1   6   7       55.95       43.65     12.31 o 
   2   6   7      428.09      463.04     17.11 o 
   3   6   7       75.76       72.31     12.23 o 
   4   6   7       67.58       57.19     11.95 o 
   5   6   7       40.27       55.31     12.01 o 
   6   6   7      212.77      242.14     14.90 o 
   7   6   7        1.68        3.67     12.41 o 
   8   6   7      195.39      208.35     15.23 o 
   9   6   7        7.19       19.80     13.47 o 
  -1   7   7        0.74       12.25     12.25 o 
   0   7   7       37.20       47.62      9.35 o 
   1   7   7        0.26       11.99     12.64 o 
   2   7   7      205.96      209.41     15.97 o 
   3   7   7      115.51      135.09     13.74 o 
   4   7   7       32.45       38.75     12.56 o 
   5   7   7      357.80      353.19     16.98 o 
   6   7   7       77.85       73.70     13.70 o 
   7   7   7       55.32       35.04     13.46 o 
   8   7   7       64.02       83.82     14.24 o 
   9   7   7        4.96        3.89     13.44 o 
   0   8   7        0.91        1.81      9.01 o 
   1   8   7       48.65       50.49     13.73 o 
   2   8   7       73.33       71.82     14.09 o 
   3   8   7        0.39       11.51     13.01 o 
   4   8   7      143.39      141.68     14.91 o 
   5   8   7      152.63      135.78     15.47 o 
   6   8   7        3.92       14.57     13.32 o 
   7   8   7      125.12      134.13     14.72 o 
   8   8   7       32.08       36.76     13.81 o 
   9   8   7        5.39       10.34     13.10 o 
   2   9   7       31.59       30.24     14.06 o 
   3   9   7        4.01       19.53     13.66 o 
   4   9   7       87.30       82.56     15.02 o 
   5   9   7       48.03       61.33     14.05 o 
   6   9   7       45.34       55.33     14.65 o 
   7   9   7      174.75      176.94     16.35 o 
   8   9   7        5.09       10.88     13.40 o 
  -4  -5   8        3.40        1.27     13.44 o 
  -3  -5   8        1.32       13.90     13.90 o 
  -2  -5   8        2.62       14.15     14.31 o 
  -1  -5   8        0.35        6.26     14.48 o 
   0  -5   8        0.05        6.46     10.18 o 
   1  -5   8        0.13        1.81     14.07 o 
  -5  -4   8       22.43        0.64     13.32 o 
  -4  -4   8        0.17        8.90     13.04 o 
  -3  -4   8        2.51       27.24     13.19 o 
  -2  -4   8        0.38        8.79     13.64 o 
  -1  -4   8       15.55        1.68     14.49 o 
   0  -4   8        5.44        9.38     13.34 o 
   1  -4   8        4.33        4.96     14.28 o 
   2  -4   8       10.26       19.91     13.94 o 
   3  -4   8        0.17        0.33     14.12 o 
  -5  -3   8        0.88       19.30     12.57 o 
  -4  -3   8       29.40       13.63     13.40 o 
  -3  -3   8        2.50        4.06     12.96 o 
  -2  -3   8       85.50       83.29     14.04 o 
  -1  -3   8       18.39       33.44     13.16 o 
   0  -3   8       23.63       19.76      9.37 o 
   1  -3   8       16.90        4.00     13.79 o 
   2  -3   8        1.04        8.15     13.64 o 
   3  -3   8       14.75       29.94     13.90 o 
   4  -3   8        2.08        8.59     14.16 o 
  -5  -2   8       31.43       45.76     13.15 o 
  -4  -2   8        0.05        0.93     12.75 o 
  -3  -2   8       42.97       30.54     13.06 o 
  -2  -2   8       29.82       32.57     12.18 o 
  -1  -2   8        0.54        2.06     11.56 o 
   0  -2   8       39.83       53.86      9.04 o 
   1  -2   8       14.12       16.49     12.25 o 
   2  -2   8        4.32        4.15     12.82 o 
   3  -2   8        8.16        1.30     13.56 o 
   4  -2   8        0.20       13.79     13.79 o 
   5  -2   8        2.89       10.13     14.04 o 
  -5  -1   8       33.44       30.53     13.84 o 
  -4  -1   8        1.48        9.50     12.94 o 
  -3  -1   8      197.88      199.97     14.45 o 
  -2  -1   8       16.00       42.10     11.61 o 
  -1  -1   8      191.66      195.65     13.68 o 
   0  -1   8      119.08      139.88     17.39 o 
   1  -1   8       23.27       12.72     11.91 o 
   2  -1   8        4.86        6.21     12.18 o 
   3  -1   8       51.18       48.40     12.27 o 
   4  -1   8        0.16        2.20     12.53 o 
   5  -1   8        2.60       11.74     13.23 o 
   6  -1   8        0.23       12.04     13.76 o 
  -5   0   8        0.58        2.39     13.50 o 
  -4   0   8       27.91       23.85     13.34 o 
  -3   0   8        6.23        5.39     12.28 o 
  -2   0   8       38.97       45.36     11.41 o 
  -1   0   8       17.35       24.22     10.84 o 
   0   0   8       93.61       93.02     13.70 o 
   1   0   8       22.20       17.93     10.78 o 
   2   0   8      336.84      345.98     15.26 o 
   3   0   8       93.55       74.56     12.71 o 
   4   0   8       58.45       45.36     12.20 o 
   5   0   8       28.29        8.36     12.88 o 
   6   0   8        7.79       16.87     13.07 o 
   7   0   8        0.30        4.34     13.84 o 
  -5   1   8        0.24        2.73     13.82 o 
  -4   1   8       67.98       73.57     14.58 o 
  -3   1   8       53.92       59.09     12.96 o 
  -2   1   8        4.47       27.25     11.01 o 
  -1   1   8      174.63      178.28     12.93 o 
   0   1   8       95.94      106.72      8.36 o 
   1   1   8      415.00      418.86     15.64 o 
   2   1   8      225.58      215.19     13.41 o 
   3   1   8      254.35      228.96     13.17 o 
   4   1   8       55.90       62.84     11.63 o 
   5   1   8        2.74        5.54     11.64 o 
   6   1   8       11.36       27.99     12.48 o 
   7   1   8        4.76        0.97     13.28 o 
  -4   2   8       71.62       92.73     14.52 o 
  -3   2   8        2.43       13.17     13.17 o 
  -2   2   8      124.15      131.98     13.10 o 
  -1   2   8      142.77      141.49     13.05 o 
   0   2   8        4.88        3.38      7.54 o 
   1   2   8      192.96      215.86     13.77 o 
   2   2   8       63.75       69.52     11.59 o 
   3   2   8       31.41       27.52     11.05 o 
   4   2   8       13.23       11.07     11.20 o 
   5   2   8      118.21       93.95     13.65 o 
   6   2   8       33.57       11.07     13.21 o 
   7   2   8       64.48       39.15     14.55 o 
   8   2   8       11.97       19.14     14.03 o 
  -4   3   8        0.25        5.12     13.43 o 
  -3   3   8       11.72        2.65     13.78 o 
  -2   3   8       87.45       91.44     13.53 o 
  -1   3   8        3.48       10.12     11.49 o 
   0   3   8      153.35      139.12     23.21 o 
   1   3   8      309.88      351.22     15.25 o 
   2   3   8       88.94      102.55     12.41 o 
   3   3   8       86.68       72.76     11.87 o 
   4   3   8      213.68      231.95     14.09 o 
   5   3   8        8.07       23.28     11.50 o 
   6   3   8       11.25        2.45     12.66 o 
   7   3   8        5.44        0.98     13.43 o 
   8   3   8        7.63       29.76     13.51 o 
  -3   4   8       41.62       36.54     14.15 o 
  -2   4   8       18.96       17.69     12.55 o 
  -1   4   8       10.34       21.34     12.18 o 
   0   4   8        2.73        2.89      8.15 o 
   1   4   8      470.41      543.03     17.71 o 
   2   4   8       18.16       17.41     11.70 o 
   3   4   8      718.88      727.07     19.46 o 
   4   4   8       78.40       66.56     12.42 o 
   5   4   8       28.88       12.19     12.46 o 
   6   4   8      153.91      157.75     14.34 o 
   7   4   8       51.83       69.98     13.80 o 
   8   4   8        4.72       42.23     13.49 o 
  -2   5   8      133.28      145.45     14.42 o 
  -1   5   8        6.91        8.85     12.40 o 
   0   5   8      386.69      347.30     19.78 o 
   1   5   8        1.69        7.55     12.39 o 
   2   5   8      155.64      169.56     14.54 o 
   3   5   8       39.23       39.37     12.37 o 
   4   5   8      114.47      134.45     13.67 o 
   5   5   8       35.36       24.12     12.57 o 
   6   5   8      256.97      276.27     16.17 o 
   7   5   8        0.04        1.31     13.17 o 
   8   5   8       36.45       27.32     14.28 o 
   9   5   8       19.81       34.35     13.97 o 
  -2   6   8        4.67        9.37     12.95 o 
  -1   6   8       19.91       17.18     13.82 o 
   0   6   8       49.14       55.56      9.63 o 
   1   6   8        8.93        3.65     13.19 o 
   2   6   8      144.99      160.57     16.01 o 
   3   6   8      311.73      298.16     16.98 o 
   4   6   8        0.74        2.26     12.51 o 
   5   6   8      190.67      188.97     15.31 o 
   6   6   8       65.95       87.76     13.76 o 
   7   6   8        8.69        4.95     13.18 o 
   8   6   8       70.60       41.54     15.08 o 
   9   6   8       10.75        1.32     13.95 o 
   0   7   8       31.03       31.40      9.69 o 
   1   7   8       26.52       32.09     13.55 o 
   2   7   8      170.22      198.64     16.06 o 
   3   7   8       55.35       62.11     14.87 o 
   4   7   8       85.87       73.37     14.92 o 
   5   7   8      321.38      375.63     18.26 o 
   6   7   8        7.53       14.26     13.96 o 
   7   7   8      105.73      106.46     15.18 o 
   8   7   8       50.98       59.58     14.98 o 
   1   8   8       16.81       26.28     13.56 o 
   2   8   8       35.53       14.37     14.26 o 
   3   8   8        0.23        4.22     14.42 o 
   4   8   8      106.50      104.28     15.68 o 
   5   8   8      139.82      141.46     15.75 o 
   6   8   8        1.77       26.26     14.03 o 
   7   8   8      127.90      119.11     15.56 o 
   8   8   8       28.70       34.36     13.94 o 
   3   9   8       62.84       50.85     14.98 o 
   4   9   8      108.15      100.66     16.32 o 
   5   9   8        0.34        5.70     14.43 o 
   6   9   8       37.69       50.87     14.50 o 
  -2  -4   9       12.83       16.60     14.90 o 
  -1  -4   9        3.01       15.13     15.13 o 
   0  -4   9        6.77        0.30     13.62 o 
  -4  -3   9        5.35        9.42     13.91 o 
  -3  -3   9       14.21       15.79     13.89 o 
  -2  -3   9       17.14        9.34     14.26 o 
  -1  -3   9        0.09        0.33     14.11 o 
   0  -3   9        0.81        0.61     12.70 o 
   1  -3   9        6.58        2.49     14.48 o 
   2  -3   9        0.02        7.52     14.54 o 
  -4  -2   9        2.72       24.34     13.27 o 
  -3  -2   9       49.33       50.39     13.95 o 
  -2  -2   9        9.25       20.77     13.39 o 
  -1  -2   9        1.49       14.97     13.52 o 
   0  -2   9       14.81       17.36      9.87 o 
   1  -2   9       26.88       40.50     13.89 o 
   2  -2   9        3.41       13.96     13.96 o 
   3  -2   9        0.65       20.82     13.63 o 
   4  -2   9        0.52        7.98     13.77 o 
  -4  -1   9       24.13       25.59     13.32 o 
  -3  -1   9        1.73        4.21     13.42 o 
  -2  -1   9        0.96       11.72     12.60 o 
  -1  -1   9        9.79        6.57     12.91 o 
   0  -1   9      112.47      110.61     10.12 o 
   1  -1   9        0.26        2.58     13.48 o 
   2  -1   9       89.83       88.22     14.01 o 
   3  -1   9       19.40        0.65     14.02 o 
   4  -1   9        1.40       11.78     13.69 o 
   5  -1   9        1.42        8.15     13.92 o 
  -4   0   9        0.67        8.38     13.56 o 
  -3   0   9       56.61       32.77     14.17 o 
  -2   0   9       10.05        8.73     13.01 o 
  -1   0   9      146.40      110.23     14.79 o 
   0   0   9       42.86       33.25     17.35 o 
   1   0   9      134.37      137.43     14.50 o 
   2   0   9       43.97       39.80     13.15 o 
   3   0   9        6.45       10.99     12.42 o 
   4   0   9        3.17        7.41     12.97 o 
   5   0   9       14.63       15.53     13.89 o 
   6   0   9        2.97        2.01     13.65 o 
  -4   1   9       71.82       72.57     14.51 o 
  -3   1   9        0.19       13.42     13.42 o 
  -2   1   9       86.57       68.50     13.52 o 
  -1   1   9       26.98       27.09     12.75 o 
   0   1   9        2.70        1.60      8.36 o 
   1   1   9        5.84        3.58     12.39 o 
   2   1   9       10.34       18.45     12.02 o 
   3   1   9       26.34        6.34     12.61 o 
   4   1   9       12.35       14.17     12.78 o 
   5   1   9       22.57       47.42     13.74 o 
   6   1   9        6.29       11.49     13.42 o 
  -3   2   9       19.92       21.21     13.07 o 
  -2   2   9       17.16        8.77     13.04 o 
  -1   2   9      127.36       98.99     14.11 o 
   0   2   9        2.16        9.64      8.66 o 
   1   2   9      363.93      365.48     17.82 o 
   2   2   9       73.54       66.33     13.75 o 
   3   2   9       35.47       20.18     12.83 o 
   4   2   9       35.69       41.45     12.84 o 
   5   2   9       19.92        4.48     13.92 o 
   6   2   9        0.31        7.30     13.68 o 
   7   2   9        0.79       14.11     14.11 o 
  -3   3   9       10.80       28.29     13.13 o 
  -2   3   9        1.63        0.33     13.27 o 
  -1   3   9       59.85       51.37     13.49 o 
   0   3   9       89.27       79.87     27.79 o 
   1   3   9      161.77      165.50     14.91 o 
   2   3   9        2.63        6.24     12.51 o 
   3   3   9       47.13       52.74     12.98 o 
   4   3   9      249.35      234.28     15.95 o 
   5   3   9       20.12       32.77     13.49 o 
   6   3   9       58.54       43.11     14.19 o 
   7   3   9       15.41        3.41     14.69 o 
  -2   4   9      114.74      105.53     14.80 o 
  -1   4   9        9.74       16.09     12.78 o 
   0   4   9      111.29      100.98     13.84 o 
   1   4   9       18.27       12.78     14.03 o 
   2   4   9        0.15        1.64     13.27 o 
   3   4   9       92.64       94.53     14.39 o 
   4   4   9       70.38       60.62     14.24 o 
   5   4   9       28.48       36.43     13.89 o 
   6   4   9       78.98       79.15     15.12 o 
   7   4   9       10.33       28.07     14.27 o 
   8   4   9        2.87        7.19     14.46 o 
  -1   5   9        0.80        2.07     13.45 o 
   0   5   9      130.93      117.24     10.85 o 
   1   5   9       89.38      135.56     14.96 o 
   2   5   9       50.06       49.26     14.40 o 
   3   5   9      226.73      213.02     16.98 o 
   4   5   9       25.76       34.27     14.01 o 
   5   5   9      130.23      143.01     15.16 o 
   6   5   9      103.96      128.34     15.20 o 
   7   5   9        0.01       11.74     13.66 o 
   8   5   9       13.10       19.57     14.19 o 
   0   6   9       39.18       37.59     10.08 o 
   1   6   9        0.12        1.07     14.88 o 
   2   6   9      119.10      131.17     15.81 o 
   3   6   9      188.68      176.85     17.85 o 
   4   6   9       18.58       21.87     14.43 o 
   5   6   9      186.80      198.13     16.13 o 
   6   6   9       45.82       37.30     15.42 o 
   7   6   9        3.81       17.07     14.02 o 
   8   6   9       71.90       76.16     15.16 o 
   1   7   9       26.21        7.12     14.81 o 
   2   7   9      100.30      102.86     16.26 o 
   3   7   9       15.41       15.25     15.67 o 
   4   7   9       56.16       41.26     15.44 o 
   5   7   9      151.48      162.88     16.77 o 
   6   7   9        3.93        8.98     14.61 o 
   7   7   9       98.82       59.53     15.75 o 
   3   8   9       13.62       14.24     15.39 o 
   4   8   9      104.38       87.65     17.11 o 
   5   8   9       35.46       35.49     15.38 o 
   6   8   9       11.08       17.82     14.44 o 
  -1  -2  10        4.40        9.41     14.36 o 
   0  -2  10       44.76       26.53     10.79 o 
   1  -2  10        8.88        2.82     14.44 o 
  -2  -1  10        1.02        7.56     13.20 o 
  -1  -1  10       28.11       36.89     13.71 o 
   0  -1  10        5.15        0.51     10.33 o 
   1  -1  10       21.35       14.76     14.76 o 
   2  -1  10        4.81       12.99     13.51 o 
   3  -1  10        0.55       14.28     14.28 o 
  -2   0  10        1.07        6.48     13.16 o 
  -1   0  10        5.39       25.28     13.35 o 
   0   0  10        2.26        6.77      9.36 o 
   1   0  10        0.46        0.96     13.53 o 
   2   0  10        1.65       14.11     14.11 o 
   3   0  10        2.54        8.63     13.63 o 
   4   0  10        1.91        8.34     13.57 o 
  -2   1  10        1.11        0.00     13.35 o 
  -1   1  10      131.50      109.33     14.91 o 
   0   1  10        4.34        3.46     12.44 o 
   1   1  10       42.71       58.76     13.96 o 
   2   1  10       46.67       38.08     13.84 o 
   3   1  10       24.14        9.66     13.60 o 
   4   1  10        7.31       13.73     13.73 o 
   5   1  10        6.68       11.51     13.01 o 
  -2   2  10       34.76       33.95     13.65 o 
  -1   2  10        2.96       19.37     12.62 o 
   0   2  10       18.09        4.76      9.83 o 
   1   2  10       32.30       50.88     13.71 o 
   2   2  10       52.32       55.60     14.33 o 
   3   2  10        2.48       14.08     14.08 o 
   4   2  10       71.91       52.00     14.70 o 
   5   2  10        7.75       29.79     13.67 o 
   6   2  10        0.61        5.81     13.91 o 
  -1   3  10        9.86        2.68     13.60 o 
   0   3  10       20.17       16.89      9.80 o 
   1   3  10       51.53       70.48     14.55 o 
   2   3  10        3.28       14.36     14.36 o 
   3   3  10       81.13       68.58     15.28 o 
   4   3  10       80.81       92.93     14.92 o 
   5   3  10        4.57       14.39     14.39 o 
   6   3  10       19.94        2.09     15.03 o 
  -1   4  10        1.97        9.90     13.78 o 
   0   4  10       30.41       23.13     10.34 o 
   1   4  10       82.86       85.72     15.67 o 
   2   4  10        0.21        8.03     14.77 o 
   3   4  10      157.20      178.86     16.78 o 
   4   4  10       32.14       31.41     15.03 o 
   5   4  10        3.81       11.66     14.20 o 
   6   4  10       24.17       15.93     15.05 o 
   0   5  10       67.72       70.66     13.77 o 
   1   5  10       11.82        1.43     15.14 o 
   2   5  10       80.74       81.19     16.19 o 
   3   5  10      103.82      105.30     16.09 o 
   4   5  10        8.68       19.92     15.05 o 
   5   5  10       57.80       50.10     15.50 o 
   6   5  10       96.49       63.94     16.29 o 
   1   6  10        1.27       12.93     14.65 o 
   2   6  10       75.17       68.31     16.20 o 
   3   6  10       86.06       85.09     16.34 o 
   4   6  10       23.27       41.62     15.21 o 
   5   6  10      159.68      146.54     16.73 o 
   6   6  10        3.24        4.73     15.29 o 
   4   7  10       60.49       61.11     16.88 o 
   1   1  11       19.97       35.61     13.32 o 
   2   1  11       37.77       44.78     13.95 o 
   1   2  11       40.32       38.96     14.87 o 
   2   2  11       19.84        9.71     14.47 o 
   3   2  11       17.13        1.02     14.12 o 
   1   3  11       46.00       29.16     15.25 o 
   2   3  11        0.04       11.41     14.31 o 
   3   3  11        7.56        6.26     14.54 o 
   4   3  11       20.98       33.89     14.96 o 
   2   4  11        0.23       11.01     14.61 o 
   3   4  11      113.93      117.10     16.75 o 
                                                 
